# Supplementary material for: Causal effects of modifiable risk factors on kidney stones: a bidirectional mendelian randomization study
Source: BMC Med Genomics. 2023 Apr 20;16:82. doi: 10.1186/s12920-023-01520-z (PMC10116718; doi:10.1186/s12920-023-01520-z)
Supplement: Supplementary file 1 — Additional file 1. Supplementary Tables of causal effects of modifiable risk factors on kidney stones: A bidirectional Mendelian randomization study. [file 12920_2023_1520_MOESM1_ESM.xlsx]

## Sheet: Index
Table	Title
Table S1	Collection of possible risk factors for kidney stones
Table S2	Detailed information of exposure GWAS dataset used in Two-sample Mendelian randomization analyses
Table S3	Details of outcome GWAS dataset used in Two-sample Mendelian randomization analyses
Table S4	SNPs used in the discovery stage of Two-sample Mendelian randomization analyses
Table S5	SNPs used in the replication stage of Two-sample Mendelian randomization analyses
Table S6	The results of TSMR analyses in the discovery stage using the summary-level data from FinnGen Consortium (including details of instrumental variables, MR estimates, heterogeneity analyses, sensitivity analyses, and pleiotropy analyses)
Table S7	The results of TSMR analyses in the replication stage using the summary-level data from UK Biobank (including details of instrumental variables, MR estimates, heterogeneity analyses, sensitivity analyses, and pleiotropy analyses)
Table S8	SNPs used in the reverse Mendelian randomization analyses
Table S9	The results of the reverse Mendelian randomization analyses using the summary-level data from FinnGen Consortium and UK Biobank (including MR estimates and sensitivity analyses)

## Sheet: Table S1
Table S1. Collection of potential risk factors for kidney stones
Cardiometabolic factors	Lifestyle and dietary factors	Biochemical measures	Urine measures
Modifiable risk factors for kidney stones (based on the published articles from Pubmed)a
Obesity	Smoking	Vitamin C	Urine pH
Body mass index	Lead exposure	25-hydroxyvitamin D	Sodium
Waist circumference	Cadmium exposure	Sodium	24-Hour Urine
Hip circumference	Glucocorticoids (medication use)	Magnesium	Calcium
Waist-to-hip ratio (WHR)	Coffee consumption	Calcium	Urine citrate
Height	Tea consumption	Zinc	Magnesium
Body fat percentage	Caffeine consumption	C-reactive protein	Uric acid
Dyslipidemia	Stress/Depression	Gout/hyperuricemia,	Oxalate
Cardiovascular risk factors	Physical activity	Oxalate	Urine Creatinine
Glycemic Status	Ethnicity	Serum creatinine	Potassium
Fasting insulin	Infection stone	Cystine	Urine specific gravity
Glycated hemoglobin (HbA1c)	Gut and urinary microbiota	Xanthine
2h glucose	Daily mean temperature	Melamine
Type 2 diabetes mellitus	Family history of kidney stones	Serum uric acid
Hypertension	Balanced diet
Metabolic syndrome	Fiber/fruit/vegetable intake
Chronic kidney disease	Vitamin C supplementation
	Vitamin D supplementation
	High salt diet
	Water intake
	Ascorbic acid supplements
	Betel Nut Chewing
	Non-alcoholic fatty liver disease
	Mineral intake
Modifiable risk factors for other diseases
	Alcohol drinks	Vitamin B12
	Years of education	Adiponectin
	Income	Phosphorus
	Intelligence
	Leisure sedentary behaviour
	Driving
a : 1. Search strategy: ((((Urinary Calculi[MeSH Terms]) OR (calculus[Title/Abstract])) OR (stone[Title/Abstract])) AND ((((renal[Title/Abstract]) OR (kidney[Title/Abstract])) OR (ureter[Title/Abstract])) OR (urinary[Title/Abstract]))) AND (((risk factors[MeSH Terms]) OR (risk factor[Title/Abstract])) OR (risk factors[Title/Abstract])) ; 2. Based on the above search strategy, 2769 studies have be…

## Sheet: Table S2 exposure
Table S2. Detailed information of exposure GWAS dataset used in Two-sample Mendelian randomization analyses
Number	Risk factors class	Phenotypes	Consortium or Study	Population	Sample size	Cases	Controls	Unit	Year	PMID	covariates
1	Cardiometabolic factors	Body mass index, kg/m²	GIANT	European，without UK Biobank	322154	NA	NA	SD	2015	25673413	sex, age, age squared, and principal components
2	Cardiometabolic factors	WHRadjBMI, %	GIANT	European，without UK Biobank	210088	NA	NA	SD	2015	25673412	age, age-squared, study-specific covariates if necessary and BMI
3	Cardiometabolic factors	Height, m	GIANT	European，without UK Biobank	253288	NA	NA	SD	2014	25282103	NA
4	Cardiometabolic factors	Body fat percentage, %	-	European，without UK Biobank	89297	NA	NA	SD	2016	26833246	age, age 2 and study-speciﬁc covariates
5	Cardiometabolic factors	LDL cholesterol, mg/dL	GLGC	European，without UK Biobank	842635	NA	NA	SD	2021	34887591	age, age2, PCs of ancestry and any necessary study-specific covariates
6	Cardiometabolic factors	Total triglycerides, mg/dL	GLGC	European，without UK Biobank	864202	NA	NA	SD	2021	34887591	age, age2, PCs of ancestry and any necessary study-specific covariates
7	Cardiometabolic factors	Total cholesterol, mg/dL	GLGC	European，without UK Biobank	930666	NA	NA	SD	2021	34887591	age, age2, PCs of ancestry and any necessary study-specific covariates
8	Cardiometabolic factors	HDL cholesterol, mg/dL	GLGC	European，without UK Biobank	888220	NA	NA	SD	2021	34887591	age, age2, PCs of ancestry and any necessary study-specific covariates
9	Cardiometabolic factors	Fasting glucose, mmol/L	MAGIC	European，without UK Biobank	200622	NA	NA	SD	2021	34059833	BMI, study-specific covariates and principal components
10	Cardiometabolic factors	Fasting insulin, pmol/L (log transformed)	MAGIC	European，without UK Biobank	151013	NA	NA	SD	2021	34059833	BMI, study-specific covariates and principal components
11	Cardiometabolic factors	Glycated hemoglobin (HbA1c), %	MAGIC	European，without UK Biobank	146864	NA	NA	SD	2021	34059833	study-specific covariates and principal components
12	Cardiometabolic factors	2h glucose, mmol/L	MAGIC	European，without UK Biobank	63578	NA	NA	SD	2021	34059833	BMI, study-specific covariates and principal components
13	Cardiometabolic factors	Type 2 diabetes mellitus	DIAGRAM	European，without UK Biobank	455313	55005	400308	log odds	2018	30297969	sex, study-specific covariates
14	Cardiometabolic factors	Systolic blood pressure, mmHg	ICBP	European，without UK Biobank	299024	NA	NA	10 mmHg	2018	30224653	sex, age, age2, BMI, and genotyping chips
15	Cardiometabolic factors	Diastolic blood pressure, mmHg	ICBP	European，without UK Biobank	299024	NA	NA	10 mmHg	2018	30224653	sex, age, age2, BMI, and genotyping chips
16	Cardiometabolic factors	Metabolic syndrome	UK Biobank	European, UK Biobank	291107	NA	NA	log odds	2019	31589552	NA
17	Lifestyle and dietary factors	Smoking cessation	GSCAN	European，without UK Biobank	143851	65251	78600	log odds	2019	30643251	age, sex, age × sex interaction, and the first ten genetic principal components.
18	Lifestyle and dietary factors	Smoking initiation (ever regular vs never regular)	GSCAN	European，without UK Biobank	249171	140857	108314	log odds	2019	30643251	age, sex, age × sex interaction, and the first ten genetic principal components.
19	Lifestyle and dietary factors	Smoking behaviour, cigarettes per day	GSCAN	European，without UK Biobank	143210	NA	NA	SD	2019	30643251	age, sex, age × sex interaction, and the first ten genetic principal components.
20	Lifestyle and dietary factors	Alcohol intake, drinks/week	GSCAN	European，without UK Biobank	226223	NA	NA	drinks per week	2019	30643251	age, sex, age × sex interaction, and the first ten genetic principal components.
21	Lifestyle and dietary factors	Education, years of education	SSGAC	European，without UK Biobank	293723	NA	NA	SD	2019	27225129	NA
22	Lifestyle and dietary factors	Caffeine consumption from Tea, mg/day	UK Biobank	European, UK Biobank	395866	NA	NA	SD	2020	33287642	age at inclusion, sex, genotyping array, and the first 30 principal components provided by UK Biobank
23	Lifestyle and dietary factors	Caffeine consumption from coffee or tea, mg/day	UK Biobank	European, UK Biobank	362316	NA	NA	SD	2020	33287642	age at inclusion, sex, genotyping array, and the first 30 principal components provided by UK Biobank
24	Lifestyle and dietary factors	Glucocorticoids (medication use)	UK Biobank	European, UK Biobank	205700	NA	NA	SD	2019	31015401	NA
25	Lifestyle and dietary factors	Accelerometer-based PA (acceleration average)	UK Biobank	European, UK Biobank	91084	NA	NA	SD	2018	29899525	age, sex, genotyping chip, ﬁrst ten genomic principal components, center, season (month) at center visit or wearing accelerometer
26	Lifestyle and dietary factors	Moderate-to-vigorous PA	UK Biobank	European, UK Biobank	377234	NA	NA	SD	2018	29899525	age, sex, genotyping chip, ﬁrst ten genomic principal components, center, season (month) at center visit or wearing accelerometer
27	Lifestyle and dietary factors	Vigorous PA	UK Biobank	European, UK Biobank	261055	NA	NA	SD	2018	29899525	age, sex, genotyping chip, ﬁrst ten genomic principal components, center, season (month) at center visit or wearing accelerometer
28	Lifestyle and dietary factors	Income before tax	UK Biobank	European, UK Biobank	286301	NA	NA	SD	2019	31844048	NA
29	Lifestyle and dietary factors	Intelligence, score	UK Biobank	European, UK Biobank	269867	NA	NA	SD	2018	29942086	age, sex, ancestry principal components
30	Lifestyle and dietary factors	Leisure sedentary behaviour (computer use), hours	UK Biobank	European, UK Biobank	408815	NA	NA	SD	2020	32317632	age, BMI, Townsend deprivation index and alcohol use
31	Lifestyle and dietary factors	Driving, hours/day	UK Biobank	European, UK Biobank	408815	NA	NA	SD	2020	32317632	age, BMI, Townsend deprivation index and alcohol use
32	Lifestyle and dietary factors	Leisure sedentary behaviour (television watching), hours	UK Biobank	European, UK Biobank	408815	NA	NA	SD	2020	32317632	age, BMI, Townsend deprivation index and alcohol use
33	Lifestyle and dietary factors	Meat-related diet	UK Biobank	European, UK Biobank	335576	NA	NA	SD	2020	32066663	year of birth, sex, month of assessment, assessment centre, batch and 100 genetic PCs
34	Lifestyle and dietary factors	Fish and plant-related diet	UK Biobank	European, UK Biobank	335576	NA	NA	SD	2020	32066663	year of birth, sex, month of assessment, assessment centre, batch and 100 genetic PCs
35	Biochemical measures	Serum vitamin B12, pmol/1	Icelandic+Danish	European，without UK Biobank	45576	NA	NA	SD	2013	23754956	NA
36	Biochemical measures	Serum Vitamin C, umol/l	-	European，without UK Biobank	52018	NA	NA	SD	2021	33203707	NA
37	Biochemical measures	Serum 25-hydroxyvitamin D, ln-nmol/L	SUNLIGHT	European，without UK Biobank	79366	NA	NA	SD	2018	29343764	month of sample collection (12 categories), age, sex, and body mass index, and principal components capturing genetic ancestry
38	Biochemical measures	Serum magnesium, mmol/l	CHARGE	European，without UK Biobank	23829	NA	NA	SD	2010	20700443	age, sex, and center (if applicable)
39	Biochemical measures	Serum calcium, mg/dL	-	European，without UK Biobank	61011	NA	NA	SD	2013	24068962	age, sex, study-specific covariates if needed (e.g. principal components, study center)
40	Biochemical measures	Serum phosphorus, mg/dL	CHARGE	European，without UK Biobank	21734	NA	NA	SD	2010	20558539	age, sex, and study site
41	Biochemical measures	Serum CRP, mg/L	CHARGE	European，without UK Biobank	204402	NA	NA	SD	2018	30388399	age, sex, and population substructure and accounting for relatedness
42	Biochemical measures	Serum uric acid, mg/dL	GUGC	European，without UK Biobank	110347	NA	NA	SD	2013	23263486	age and sex as well as study-specific covariates
43	Biochemical measures	Serum adiponectin, µg/ml	ADIPOGen	European，without UK Biobank	29347	NA	NA	SD	2012	22479202	age, sex, BMI, principal components of population stratification and study site (where appropriate)
44	Urine measures	Urine pH, pH <=5.0 vs pH>5.0	Iceland	European，without UK Biobank	148199	35897	112302	log odds	2019	30476138	age and sex
45	Urine measures	Urinary sodium, log-mmol/L	UK Biobank	European, UK Biobank	446237	NA	NA	SD	2019	31409800	age and sex
46	Urine measures	Urinary potassium, log-mmol/L	UK Biobank	European, UK Biobank	446230	NA	NA	SD	2019	31409800	age and sex
Abbreviations: NA, indicates not available or not applicable; GWAS, genome-wide association study; PMID, the publication ID in PubMed; SD, standard deviation; WHR, waist-hip ratio; BMI, body mass index; HDL, high-density lipoprotein; LDL, low-density lipoprotein; HDL, high-density lipoprotein; PA, physical activity; CRP, C-reactive protein; GIANT, Genetic Investigation of Anthropometric Traits; G…

## Sheet: Table S3 outcome
Table S3. Details of outcome GWAS dataset used in Two-sample Mendelian randomization analyses
Outcome	Phenotype	Consortium	Phenocode	Variable types	Sample size	Cases	Controls	Population	URLs
Discovery stage	Calculus of kidney and ureter	FinnGen Consortium	N20 (ICD-10) and 592 in ICD-8 and ICD-9	Binary	259928	5985	253943	European	doi: https://doi.org/10.1101/2022.03.03.22271360
Replication stage	Calculus of kidney and ureter	UK Biobank	N20 (ICD-10)	Binary	420531	5530	415001	European	Pan-UKB team. https://pan.ukbb.broadinstitute.org. 2020.
Abbreviations: GWAS, Genome-wide association study; ICD-10, the International Classiﬁcation of Diseases, 10th Revision; URL, Uniform Resoure Locator.

## Sheet: Table S4 Discovery stage
Table S4. SNPs used in the discovery stage of Two-sample Mendelian randomization analyses
Modifiable factors	SNP	chr	pos	exposure EA	exposure NEA	exposure EAF	exposure BETA	exposure SE	exposure Pval	exposure Samplesize	outcome EA	outcome NEA	outcome EAF	outcome BETA	outcome SE	outcome Pval	outcome Samplesize	F-statistica	R2 b	Palindromic
Body mass index, kg/m²	rs2207139	6	50953449	G	A	0.177	0.045	0.004	4.13e-29	322019	G	A	0.202	0.09243	0.02395	0.000113	259928	125.439	0.00038939	2
Body mass index, kg/m²	rs2287019	19	50894012	C	T	0.804	0.036	0.004	4.59e-18	300921	C	T	0.771	0.07236	0.02307	0.00171	259928	75.0592	0.000249371	2
Body mass index, kg/m²	rs13021737	2	622348	G	A	0.828	0.06	0.004	1.11e-50	318287	G	A	0.837	-0.08119	0.02609	0.00186	259928	224.256	0.000704081	2
Body mass index, kg/m²	rs2245368	7	76446079	C	T	0.18	0.032	0.006	3.19e-08	205675	C	T	0.211	-0.06642	0.02384	0.00534	259928	30.5907	0.000148713	2
Body mass index, kg/m²	rs3817334	11	47607569	T	C	0.407	0.026	0.003	5.15e-17	321959	T	C	0.397	-0.0545	0.01977	0.00585	259928	70.2861	0.000218261	2
Body mass index, kg/m²	rs3849570	3	81874802	A	C	0.359	0.019	0.003	2.6e-08	284339	A	C	0.417	0.04208	0.01963	0.032	259928	30.987	0.000108968	2
Body mass index, kg/m²	rs7138803	12	48533735	A	G	0.384	0.032	0.003	8.15e-24	322092	A	G	0.384	-0.04154	0.01992	0.0371	259928	101.256	0.000314272	2
Body mass index, kg/m²	rs17094222	10	102385430	C	T	0.211	0.025	0.004	5.94e-11	321770	C	T	0.24	0.04414	0.0227	0.0518	259928	42.8431	0.000133131	2
Body mass index, kg/m²	rs9400239	6	109084356	C	T	0.688	0.019	0.003	1.61e-08	321988	C	T	0.633	0.03641	0.02012	0.0704	259928	31.9175	9.91e-05	2
Body mass index, kg/m²	rs12286929	11	114527614	G	A	0.523	0.022	0.003	1.31e-12	321903	G	A	0.524	-0.02872	0.0194	0.139	259928	50.3182	0.000156291	2
Body mass index, kg/m²	rs7903146	10	114748339	C	T	0.713	0.023	0.003	1.11e-11	322130	C	T	0.801	0.03521	0.0242	0.146	259928	46.1274	0.000143175	2
Body mass index, kg/m²	rs11057405	12	121347850	G	A	0.901	0.031	0.006	2.02e-08	314111	G	A	0.906	-0.04438	0.03302	0.179	259928	31.4769	0.0001002	2
Body mass index, kg/m²	rs2033732	8	85242264	C	T	0.747	0.019	0.004	4.89e-08	321406	C	T	0.751	-0.02977	0.02247	0.185	259928	29.7613	9.26e-05	2
Body mass index, kg/m²	rs12401738	1	78219349	A	G	0.352	0.021	0.003	1.15e-10	322070	A	G	0.334	-0.02692	0.02054	0.19	259928	41.5509	0.000128996	2
Body mass index, kg/m²	rs10938397	4	44877284	G	A	0.434	0.04	0.003	3.21e-38	320955	G	A	0.473	0.02273	0.01939	0.241	259928	167.126	0.000520446	2
Body mass index, kg/m²	rs13191362	6	162953340	A	G	0.879	0.028	0.005	7.34e-09	321902	A	G	0.9392	0.04693	0.0403	0.244	259928	33.4443	0.000103886	2
Body mass index, kg/m²	rs17724992	19	18315825	A	G	0.746	0.019	0.004	3.42e-08	319588	A	G	0.776	0.02532	0.02311	0.273	259928	30.4548	9.53e-05	2
Body mass index, kg/m²	rs3101336	1	72523773	C	T	0.613	0.033	0.003	2.66e-26	316872	C	T	0.646	-0.0213	0.02025	0.293	259928	112.605	0.000355241	2
Body mass index, kg/m²	rs10182181	2	25003800	G	A	0.462	0.031	0.003	8.78e-24	321759	G	A	0.419	-0.02037	0.01961	0.299	259928	101.108	0.000314139	2
Body mass index, kg/m²	rs2820292	1	200050910	C	A	0.555	0.02	0.003	1.83e-10	321707	C	A	0.55	-0.01856	0.01942	0.339	259928	40.6429	0.00012632	2
Body mass index, kg/m²	rs1808579	18	19358886	C	T	0.534	0.017	0.003	4.17e-08	322032	C	T	0.508	-0.01825	0.01939	0.347	259928	30.0702	9.34e-05	2
Body mass index, kg/m²	rs6804842	3	25081441	G	A	0.575	0.019	0.003	2.48e-09	321463	G	A	0.535	0.01692	0.01942	0.383	259928	35.5566	0.000110597	2
Body mass index, kg/m²	rs7141420	14	78969207	T	C	0.527	0.024	0.003	1.23e-14	321970	T	C	0.589	0.01643	0.01965	0.403	259928	59.4943	0.000184749	2
Body mass index, kg/m²	rs4740619	9	15624326	T	C	0.542	0.018	0.003	4.56e-09	321887	T	C	0.489	0.01545	0.01935	0.425	259928	34.3706	0.000106768	2
Body mass index, kg/m²	rs543874	1	176156103	G	A	0.193	0.048	0.004	2.62e-35	322008	G	A	0.179	-0.01993	0.02519	0.429	259928	153.792	0.000477377	2
Body mass index, kg/m²	rs1528435	2	181259207	T	C	0.631	0.018	0.003	1.2e-08	321924	T	C	0.639	0.01564	0.02009	0.436	259928	32.4886	0.00010091	2
Body mass index, kg/m²	rs16951275	15	65864222	T	C	0.784	0.031	0.004	1.91e-17	322098	T	C	0.839	0.02011	0.02618	0.443	259928	72.2436	0.000224242	2
Body mass index, kg/m²	rs2121279	2	142759755	T	C	0.152	0.025	0.004	2.31e-08	322065	T	C	0.225	0.01752	0.02329	0.452	259928	31.2163	9.69e-05	2
Body mass index, kg/m²	rs17001654	4	77348592	G	C	0.153	0.031	0.005	7.76e-09	233722	G	C	0.115	0.02231	0.03056	0.465	259928	33.3368	0.000142615	2
Body mass index, kg/m²	rs17024393	1	109956211	C	T	0.04	0.066	0.009	7.03e-14	297874	C	T	0.0556	0.03046	0.04233	0.472	259928	56.0652	0.000188184	2
Body mass index, kg/m²	rs11727676	4	145878514	T	C	0.91	0.036	0.006	2.55e-08	296401	T	C	0.9143	-0.02419	0.03454	0.484	259928	31.0246	0.000104661	2
Body mass index, kg/m²	rs2112347	5	75050998	T	G	0.629	0.026	0.003	6.19e-17	322019	T	G	0.585	-0.01241	0.01964	0.528	259928	69.9232	0.000217094	2
Body mass index, kg/m²	rs2365389	3	61211502	C	T	0.582	0.02	0.003	1.63e-10	316768	C	T	0.563	-0.01199	0.01953	0.539	259928	40.8691	0.000129003	2
Body mass index, kg/m²	rs1928295	9	119418304	T	C	0.548	0.019	0.003	7.91e-10	321979	T	C	0.486	-0.0116	0.01938	0.549	259928	37.7845	0.000117338	2
Body mass index, kg/m²	rs7599312	2	213121476	G	A	0.724	0.022	0.003	1.17e-10	322024	G	A	0.697	-0.01202	0.02112	0.569	259928	41.5172	0.00012891	2
Body mass index, kg/m²	rs12940622	17	76230166	G	A	0.575	0.018	0.003	2.49e-09	322032	G	A	0.64	0.01094	0.02019	0.588	259928	35.5488	0.000110377	2
Body mass index, kg/m²	rs1167827	7	75001105	G	A	0.553	0.02	0.003	6.33e-10	306238	G	A	0.448	0.01044	0.01947	0.592	259928	38.2194	0.000124788	2
Body mass index, kg/m²	rs11165643	1	96696685	T	C	0.583	0.022	0.003	2.07e-12	320730	T	C	0.601	-0.0102	0.01974	0.605	259928	49.4204	0.000154064	2
Body mass index, kg/m²	rs4256980	11	8630515	G	C	0.646	0.021	0.003	2.9e-11	320028	G	C	0.647	0.00982	0.02023	0.627	259928	44.2464	0.00013824	2
Body mass index, kg/m²	rs7899106	10	87400884	G	A	0.052	0.04	0.007	2.96e-08	321770	G	A	0.0444	0.02196	0.04702	0.64	259928	30.7351	9.55e-05	2
Body mass index, kg/m²	rs29941	19	39001372	G	A	0.669	0.018	0.003	2.41e-08	321970	G	A	0.609	0.00889	0.01984	0.654	259928	31.1341	9.67e-05	2
Body mass index, kg/m²	rs10733682	9	128500735	A	G	0.478	0.017	0.003	1.83e-08	320727	A	G	0.534	0.00828	0.01955	0.672	259928	31.6687	9.87e-05	2
Body mass index, kg/m²	rs1000940	17	5223976	G	A	0.32	0.019	0.003	1.28e-08	321836	G	A	0.427	-0.00792	0.01971	0.688	259928	32.3631	0.000100548	2
Body mass index, kg/m²	rs2176598	11	43820854	T	C	0.251	0.02	0.004	2.97e-08	316848	T	C	0.266	-0.00766	0.02195	0.727	259928	30.7286	9.7e-05	2
Body mass index, kg/m²	rs3736485	15	49535902	A	G	0.454	0.018	0.003	7.41e-09	321398	A	G	0.412	-0.00653	0.01964	0.74	259928	33.4259	0.000103991	2
Body mass index, kg/m²	rs16851483	3	142758126	T	G	0.066	0.048	0.008	3.55e-10	233929	T	G	0.0488	0.01288	0.04452	0.772	259928	39.3493	0.000168183	2
Body mass index, kg/m²	rs1516725	3	187306698	C	T	0.872	0.045	0.005	1.89e-22	320644	C	T	0.899	-0.00913	0.03193	0.775	259928	95.0287	0.000296282	2
Body mass index, kg/m²	rs6477694	9	110972163	C	T	0.365	0.017	0.003	2.67e-08	322048	C	T	0.399	0.00532	0.01982	0.788	259928	30.9352	9.6e-05	2
Body mass index, kg/m²	rs10132280	14	24998019	C	A	0.682	0.023	0.003	1.14e-11	321797	C	A	0.652	0.00496	0.02034	0.807	259928	46.0751	0.000143161	2
Body mass index, kg/m²	rs3888190	16	28796987	A	C	0.403	0.031	0.003	3.14e-23	321930	A	C	0.413	0.00459	0.0196	0.815	259928	98.5836	0.000306135	2
Body mass index, kg/m²	rs1016287	2	59159129	T	C	0.287	0.023	0.003	2.25e-11	321969	T	C	0.256	-0.00487	0.02212	0.826	259928	44.7433	0.000138949	2
Body mass index, kg/m²	rs10968576	9	28404339	G	A	0.32	0.025	0.003	6.61e-14	322061	G	A	0.374	-0.00317	0.02001	0.874	259928	56.1859	0.000174428	2
Body mass index, kg/m²	rs12429545	13	53000207	A	G	0.133	0.033	0.005	1.09e-12	312934	A	G	0.14	0.00388	0.02794	0.889	259928	50.6792	0.000161923	2
Body mass index, kg/m²	rs11030104	11	27641093	A	G	0.792	0.041	0.004	5.56e-28	322103	A	G	0.834	0.00347	0.02592	0.894	259928	120.279	0.00037328	2
Body mass index, kg/m²	rs205262	6	34671142	G	A	0.273	0.022	0.004	1.75e-10	315542	G	A	0.281	-0.00209	0.02158	0.923	259928	40.7303	0.000129065	2
Body mass index, kg/m²	rs13078960	3	85890280	G	T	0.196	0.03	0.004	1.74e-14	322135	G	T	0.173	0.00197	0.02544	0.938	259928	58.8116	0.000182536	2
Body mass index, kg/m²	rs657452	1	49362434	A	G	0.394	0.023	0.003	5.48e-13	313651	A	G	0.425	0.00144	0.01959	0.941	259928	52.0293	0.000165856	2
Body mass index, kg/m²	rs6567160	18	55980115	C	T	0.236	0.056	0.004	3.93e-53	321958	C	T	0.185	0.00169	0.02484	0.946	259928	235.502	0.000730938	2
Body mass index, kg/m²	rs758747	16	3567359	T	C	0.265	0.023	0.004	7.47e-10	308688	T	C	0.207	0.00094	0.02389	0.969	259928	37.8962	0.000122751	2
Body mass index, kg/m²	rs17405819	8	76969139	T	C	0.7	0.022	0.003	2.07e-11	322085	T	C	0.717	-0.00062	0.02151	0.977	259928	44.9066	0.000139406	2
WHRadjBMI, %	rs2071449	NA	NA	A	C	0.325	0.028	0.0036	3e-14	206953	A	C	0.416	0.0448	0.01962	0.0224	259928	57.7427	0.000278938	2
WHRadjBMI, %	rs10245353	NA	NA	A	C	0.1833	0.035	0.0043	8.4e-16	210008	A	C	0.264	-0.04994	0.02204	0.0235	259928	64.7842	0.000308392	2
WHRadjBMI, %	rs905938	NA	NA	C	T	0.325	-0.025	0.004	7.3e-10	207867	C	T	0.233	-0.04866	0.02289	0.0335	259928	37.9423	0.0001825	2
WHRadjBMI, %	rs1294410	NA	NA	C	T	0.625	0.031	0.0035	2e-18	209830	C	T	0.64	-0.03456	0.0201	0.0855	259928	76.7043	0.000365425	2
WHRadjBMI, %	rs8042543	NA	NA	C	T	0.85	0.026	0.0043	1.2e-09	208255	C	T	0.741	0.03693	0.02226	0.0971	259928	36.9727	0.000177506	2
WHRadjBMI, %	rs12608504	NA	NA	A	G	0.3417	0.022	0.0036	8.8e-10	209990	A	G	0.334	-0.02911	0.02047	0.155	259928	37.5777	0.000178919	2
WHRadjBMI, %	rs7705502	NA	NA	A	G	0.2917	0.027	0.0036	4.7e-14	209827	A	G	0.413	0.02796	0.01967	0.155	259928	56.8593	0.000270911	2
WHRadjBMI, %	rs6090583	NA	NA	A	G	0.4333	0.022	0.0034	6.2e-11	209435	A	G	0.499	0.02754	0.01944	0.157	259928	42.7608	0.000204133	2
WHRadjBMI, %	rs1128249	NA	NA	G	T	0.5583	0.028	0.0035	2e-15	209414	G	T	0.651	0.02488	0.02027	0.22	259928	63.0746	0.000301108	2
WHRadjBMI, %	rs12143789	NA	NA	C	G	0.1583	0.024	0.0042	7.6e-09	209874	C	G	0.272	-0.02381	0.02181	0.275	259928	33.3776	0.000159013	2
WHRadjBMI, %	rs4081724	NA	NA	G	A	0.85	0.035	0.0051	7.4e-12	207418	G	A	0.9298	-0.03773	0.03758	0.315	259928	46.9239	0.00022618	2
WHRadjBMI, %	rs1936805	NA	NA	T	C	0.55	0.042	0.0034	3.6e-35	209859	T	C	0.526	0.01867	0.01936	0.335	259928	153.18	0.000729392	2
WHRadjBMI, %	rs998584	NA	NA	A	C	0.475	0.043	0.0038	1.1e-29	189620	A	C	0.482	0.01575	0.01948	0.419	259928	128.084	0.000675027	2
WHRadjBMI, %	rs10991437	NA	NA	A	C	0.1	0.031	0.0054	1e-08	209941	A	C	0.0796	0.02729	0.03573	0.445	259928	32.8439	0.00015642	2
WHRadjBMI, %	rs11231693	NA	NA	A	G	0.0417	0.041	0.0075	4.5e-08	198072	A	G	0.0752	0.02377	0.03708	0.522	259928	29.9234	0.000151052	2
WHRadjBMI, %	rs2820443	NA	NA	C	T	0.3	-0.035	0.0037	5.3e-21	209975	C	T	0.299	0.01086	0.0211	0.607	259928	88.4363	0.000421002	2
WHRadjBMI, %	rs714515	NA	NA	G	A	0.4583	0.027	0.0034	4.4e-15	203401	G	A	0.441	-0.00999	0.0195	0.608	259928	61.5217	0.000302377	2
WHRadjBMI, %	rs17819328	NA	NA	G	T	0.45	0.021	0.0035	2.4e-09	208809	G	T	0.466	0.0091	0.01945	0.64	259928	35.6216	0.000170567	2
WHRadjBMI, %	rs10804591	NA	NA	A	C	0.85	0.024	0.0042	6.6e-09	209921	A	C	0.801	-0.01118	0.02417	0.644	259928	33.652	0.000160284	2
WHRadjBMI, %	rs9991328	NA	NA	T	C	0.4833	0.018	0.0034	4.5e-08	209925	T	C	0.522	-0.00882	0.01937	0.649	259928	29.9233	0.000142524	2
WHRadjBMI, %	rs1440372	NA	NA	C	T	0.7417	0.024	0.0038	1.1e-10	207447	C	T	0.747	0.00927	0.02227	0.677	259928	41.6394	0.000200685	2
WHRadjBMI, %	rs2645294	NA	NA	C	T	0.4655	-0.031	0.0035	1.7e-19	209808	C	T	0.319	0.00799	0.02077	0.701	259928	81.5763	0.000388667	2
WHRadjBMI, %	rs10842707	NA	NA	T	C	0.1667	0.032	0.004	4.4e-16	210023	T	C	0.271	-0.00748	0.02174	0.731	259928	66.0589	0.000314436	2
WHRadjBMI, %	rs17451107	NA	NA	T	C	0.625	0.026	0.0036	1.1e-12	207795	T	C	0.687	-0.00716	0.02084	0.731	259928	50.6634	0.000243757	2
WHRadjBMI, %	rs459193	NA	NA	A	G	0.2167	0.026	0.0038	1.6e-11	209952	A	G	0.317	-0.00709	0.02078	0.733	259928	45.4128	0.000216256	2
WHRadjBMI, %	rs4765219	NA	NA	C	A	0.625	0.028	0.0036	1.6e-15	209807	C	A	0.694	-0.00632	0.02101	0.764	259928	63.5143	0.000302638	2
WHRadjBMI, %	rs979012	NA	NA	T	C	0.3583	0.027	0.0036	3.3e-14	209941	T	C	0.297	0.00595	0.02117	0.779	259928	57.555	0.000274076	2
WHRadjBMI, %	rs1385167	NA	NA	G	A	0.1417	0.029	0.0049	1.8e-09	206619	G	A	0.2	0.00664	0.02415	0.783	259928	36.1823	0.000175087	2
WHRadjBMI, %	rs303084	NA	NA	A	G	0.7833	0.023	0.0042	3.9e-08	209941	A	G	0.844	0.00722	0.02661	0.786	259928	30.2008	0.000143834	2
WHRadjBMI, %	rs8030605	NA	NA	A	G	0.1583	0.03	0.0053	8.8e-09	208374	A	G	0.0827	0.00751	0.03508	0.83	259928	33.0925	0.000158789	2
WHRadjBMI, %	rs1569135	NA	NA	A	G	0.5333	0.021	0.0034	5.6e-10	209906	A	G	0.573	-0.00413	0.01953	0.833	259928	38.4597	0.000183192	2
WHRadjBMI, %	rs878639	NA	NA	A	G	0.6417	0.021	0.0035	5.1e-09	207490	A	G	0.554	-0.00258	0.01943	0.894	259928	34.1538	0.000164579	2
WHRadjBMI, %	rs2294239	NA	NA	A	G	0.55	0.025	0.0035	7.2e-13	209454	A	G	0.602	0.00185	0.01982	0.925	259928	51.4954	0.000245797	2
WHRadjBMI, %	rs12679556	NA	NA	G	T	0.2083	0.027	0.004	2.1e-11	203826	G	T	0.242	-0.00192	0.02267	0.933	259928	44.8803	0.000220143	2
WHRadjBMI, %	rs6772129	NA	NA	A	G	0.7583	0.035	0.0037	3.4e-21	210055	A	G	0.702	-0.00094	0.02117	0.965	259928	89.3149	0.000425021	2
WHRadjBMI, %	rs4646404	NA	NA	G	A	0.625	0.027	0.0039	1.4e-11	198196	G	A	0.672	-0.00029	0.02066	0.989	259928	45.6747	0.000230401	2
Height, m	rs1133415	NA	NA	A	G	0.4	-0.019	0.0029	2.9e-10	251657	A	G	0.486	0.08408	0.0194	1.46e-05	259928	39.744	0.000157906	2
Height, m	rs11950193	NA	NA	A	C	0.042	0.062	0.0098	2.3e-10	204909	A	C	0.0498	-0.14108	0.0447	0.0016	259928	40.1976	0.000196137	2
Height, m	rs42039	NA	NA	T	C	0.283	0.068	0.0034	3.8e-88	252534	T	C	0.233	-0.06334	0.02286	0.00558	259928	396.458	0.00156747	2
Height, m	rs6952113	NA	NA	A	G	0.375	-0.018	0.003	1.2e-09	253186	A	G	0.302	0.05681	0.02101	0.00685	259928	36.9721	0.000146007	2
Height, m	rs17473243	NA	NA	A	G	0.325	0.023	0.0031	9.4e-14	253254	A	G	0.324	-0.05467	0.02072	0.00831	259928	55.4948	0.000219081	2
Height, m	rs153750	NA	NA	T	G	0.325	-0.031	0.0031	1.2e-23	252482	T	G	0.364	0.05229	0.02018	0.00956	259928	100.494	0.000397867	2
Height, m	rs2454729	NA	NA	T	C	0.695	-0.018	0.003	7.3e-09	253164	T	C	0.628	0.05095	0.02008	0.0112	259928	33.4555	0.000132133	2
Height, m	rs625735	NA	NA	A	G	0.342	0.023	0.003	7.2e-15	253224	A	G	0.414	0.04964	0.01959	0.0113	259928	60.55	0.000239061	2
Height, m	rs7774834	NA	NA	A	C	0.492	0.018	0.0029	4.9e-10	252179	A	C	0.473	-0.0491	0.01937	0.0113	259928	38.7197	0.000153518	2
Height, m	rs7980687	NA	NA	A	G	0.183	0.039	0.0037	1e-26	252872	A	G	0.21	-0.05891	0.02385	0.0135	259928	114.551	0.000452799	2
Height, m	rs4369779	NA	NA	T	C	0.258	-0.056	0.0036	1.5e-53	253192	T	C	0.226	0.05663	0.02307	0.0141	259928	237.445	0.000936937	2
Height, m	rs12694443	NA	NA	T	G	0.429	-0.026	0.003	3.2e-18	251428	T	G	0.55	-0.04657	0.01949	0.0169	259928	75.7736	0.000301284	2
Height, m	rs713140	NA	NA	A	G	0.683	0.018	0.003	4.7e-09	253085	A	G	0.664	-0.04838	0.02044	0.0179	259928	34.3122	0.000135559	2
Height, m	rs12427384	NA	NA	A	G	0.653	0.039	0.0038	3.4e-25	248220	A	G	0.706	0.05061	0.02172	0.0198	259928	107.558	0.000433132	2
Height, m	rs17118431	NA	NA	A	G	0.907	-0.047	0.0058	1.1e-15	248105	A	G	0.9454	0.0972	0.04247	0.0221	259928	64.2511	0.000258903	2
Height, m	rs7551732	NA	NA	A	T	0.623	0.027	0.003	6.3e-20	253076	A	T	0.677	-0.04639	0.02063	0.0245	259928	83.5363	0.000329977	2
Height, m	rs3802758	NA	NA	A	G	0.966	0.039	0.0066	2.2e-09	241017	A	G	0.938	-0.08907	0.04025	0.0269	259928	35.7907	0.000148478	2
Height, m	rs4733724	NA	NA	A	G	0.808	0.05	0.0037	1.4e-41	252637	A	G	0.822	-0.05516	0.02544	0.0302	259928	182.536	0.000722008	2
Height, m	rs4939837	NA	NA	A	G	0.342	0.019	0.0033	1.1e-08	247117	A	G	0.384	-0.04274	0.01992	0.0319	259928	32.6582	0.00013214	2
Height, m	rs12986437	NA	NA	A	C	0.822	-0.022	0.0035	2.3e-10	252766	A	C	0.75	-0.04719	0.0224	0.0352	259928	40.1969	0.000159004	2
Height, m	rs568610	NA	NA	T	C	0.208	0.022	0.0034	1.4e-10	251997	T	C	0.19	-0.05104	0.02457	0.0378	259928	41.1671	0.000163338	2
Height, m	rs1415701	NA	NA	A	G	0.25	-0.044	0.0036	1.5e-34	246306	A	G	0.248	0.04641	0.02237	0.038	259928	150.334	0.000609986	2
Height, m	rs9291926	NA	NA	T	G	0.483	0.019	0.0031	3.4e-10	251247	T	G	0.505	-0.03983	0.01931	0.0392	259928	39.4334	0.000156927	2
Height, m	rs13078528	NA	NA	A	G	0.942	0.045	0.0064	1.4e-12	252925	A	G	0.948	-0.08797	0.04356	0.0434	259928	50.1889	0.000198396	2
Height, m	rs2079795	NA	NA	T	C	0.3	0.045	0.0031	1.7e-46	253150	T	C	0.262	-0.04426	0.02203	0.0445	259928	205.076	0.000809447	2
Height, m	rs1155939	NA	NA	A	C	0.433	0.042	0.0029	9.6e-46	252871	A	C	0.456	-0.03883	0.01939	0.0453	259928	201.628	0.000796725	2
Height, m	rs2256183	NA	NA	A	G	0.558	0.037	0.003	2.5e-36	250040	A	G	0.418	-0.039	0.01959	0.0465	259928	158.475	0.000633401	2
Height, m	rs16967866	NA	NA	T	G	0.95	0.038	0.0066	6.5e-09	253178	T	G	0.9561	0.09352	0.04759	0.0494	259928	33.6813	0.000133017	2
Height, m	rs3796529	NA	NA	T	C	0.169	0.031	0.0037	6.3e-17	252655	T	C	0.234	-0.04472	0.02287	0.0505	259928	69.8906	0.00027655	2
Height, m	rs6600365	NA	NA	T	C	0.6	-0.027	0.0029	1.7e-20	253237	T	C	0.559	-0.03793	0.01943	0.051	259928	86.1271	0.000339992	2
Height, m	rs12779328	NA	NA	T	C	0.35	-0.028	0.0033	1.7e-17	251498	T	C	0.225	-0.04448	0.02321	0.0553	259928	72.4758	0.000288096	2
Height, m	rs2120335	NA	NA	A	G	0.342	-0.019	0.003	8.4e-10	252806	A	G	0.53	0.03691	0.01941	0.0573	259928	37.6678	0.000148978	2
Height, m	rs1812175	NA	NA	A	G	0.192	-0.079	0.004	2.1e-86	253103	A	G	0.166	0.04934	0.02606	0.0583	259928	388.441	0.00153238	2
Height, m	rs3868143	NA	NA	T	C	0.925	0.033	0.0055	2.6e-09	252215	T	C	0.871	-0.05469	0.02915	0.0606	259928	35.4651	0.000140596	2
Height, m	rs4812888	NA	NA	A	G	0.7	0.021	0.0037	1.4e-08	253043	A	G	0.698	-0.03816	0.02114	0.071	259928	32.1895	0.000127194	2
Height, m	rs13210323	NA	NA	A	C	0.725	0.037	0.0034	1.1e-27	251978	A	C	0.797	0.04312	0.02408	0.0733	259928	118.931	0.00047177	2
Height, m	rs7043114	NA	NA	T	C	0.517	-0.029	0.0029	1.8e-22	253188	T	C	0.5	0.03465	0.01935	0.0734	259928	95.1291	0.000375587	2
Height, m	rs310421	NA	NA	T	G	0.483	0.032	0.0029	3.3e-27	251441	T	G	0.459	0.03434	0.01939	0.0765	259928	116.751	0.000464115	2
Height, m	rs1752388	NA	NA	A	C	0.883	0.03	0.0046	7.4e-11	253235	A	C	0.891	-0.05418	0.03103	0.0808	259928	42.4139	0.000167462	2
Height, m	rs11172920	NA	NA	A	G	0.409	0.018	0.003	2e-09	251354	A	G	0.589	0.03438	0.01974	0.0815	259928	35.9763	0.000143111	2
Height, m	rs13276054	NA	NA	C	G	0.658	-0.024	0.0033	5.1e-13	252157	C	G	0.688	-0.03572	0.02089	0.0872	259928	52.1716	0.00020686	2
Height, m	rs31203	NA	NA	T	C	0.686	0.032	0.0032	1.1e-23	251500	T	C	0.692	0.03539	0.0209	0.0904	259928	100.666	0.000400106	2
Height, m	rs11642612	NA	NA	A	C	0.559	-0.016	0.003	4.2e-08	253209	A	C	0.627	0.03355	0.01995	0.0927	259928	30.0567	0.00011869	2
Height, m	rs2662027	NA	NA	T	G	0.083	-0.033	0.0048	6.3e-12	253171	T	G	0.0868	-0.05761	0.03436	0.0937	259928	47.2384	0.000186554	2
Height, m	rs4378999	NA	NA	A	T	0.858	-0.034	0.0048	6e-13	250094	A	T	0.881	-0.04965	0.02976	0.0953	259928	51.8524	0.00020729	2
Height, m	rs316618	NA	NA	A	T	0.158	-0.026	0.0037	3.3e-12	251094	A	T	0.256	-0.03721	0.02231	0.0954	259928	48.5065	0.000193145	2
Height, m	rs16876334	NA	NA	T	C	0.033	-0.038	0.0068	2.1e-08	248188	T	C	0.0756	-0.06143	0.03706	0.0974	259928	31.4019	0.00012651	2
Height, m	rs1047014	NA	NA	T	C	0.725	-0.032	0.0036	1.3e-18	236827	T	C	0.79	0.03904	0.02373	0.0999	259928	77.5538	0.000327366	2
Height, m	rs1681630	NA	NA	T	C	0.242	0.029	0.0031	2.4e-20	253177	T	C	0.344	0.0333	0.02036	0.102	259928	85.445	0.00033738	2
Height, m	rs10794175	NA	NA	T	G	0.296	0.02	0.003	6.4e-12	252749	T	G	0.483	0.03126	0.01934	0.106	259928	47.2076	0.000186743	2
Height, m	rs1996422	NA	NA	A	G	0.717	-0.022	0.0033	2.8e-11	251268	A	G	0.758	0.03574	0.02252	0.113	259928	44.316	0.00017634	2
Height, m	rs11740780	NA	NA	C	G	0.775	0.028	0.0034	1.4e-16	253013	C	G	0.75	-0.03513	0.02235	0.116	259928	68.3153	0.000269936	2
Height, m	rs2289195	NA	NA	A	G	0.367	0.038	0.003	2.4e-37	250720	A	G	0.477	0.03021	0.01935	0.119	259928	163.136	0.000650251	2
Height, m	rs17511102	NA	NA	A	T	0.949	-0.053	0.0057	9.1e-21	236361	A	T	0.9274	-0.05838	0.03757	0.12	259928	87.3646	0.00036949	2
Height, m	rs3814333	NA	NA	T	C	0.342	0.049	0.0032	4.8e-51	250881	T	C	0.367	0.03122	0.02006	0.12	259928	225.948	0.000899817	2
Height, m	rs11618507	NA	NA	T	G	0.275	0.023	0.0036	3.4e-10	250240	T	G	0.32	0.03172	0.02077	0.127	259928	39.4334	0.000157559	2
Height, m	rs897080	NA	NA	T	C	0.746	-0.028	0.0034	1.6e-16	250065	T	C	0.712	-0.03253	0.02132	0.127	259928	68.052	0.000272065	2
Height, m	rs6691924	NA	NA	T	C	0.85	0.032	0.005	2.4e-10	250011	T	C	0.865	-0.04254	0.02827	0.132	259928	40.1138	0.000160424	2
Height, m	rs10787959	NA	NA	A	G	0.3	0.027	0.0033	1.9e-16	251977	A	G	0.211	-0.03517	0.02368	0.138	259928	67.713	0.000268657	2
Height, m	rs17369123	NA	NA	T	C	0.233	0.031	0.0038	1.4e-16	253167	T	C	0.203	-0.03567	0.02409	0.139	259928	68.3153	0.000269772	2
Height, m	rs16964211	NA	NA	A	G	0.042	-0.057	0.0071	1.2e-15	240998	A	G	0.0722	-0.05518	0.03751	0.141	259928	64.0799	0.000265825	2
Height, m	rs3739707	NA	NA	A	C	0.3	-0.024	0.0035	4e-12	253199	A	C	0.217	-0.03442	0.02349	0.143	259928	48.1292	0.00019005	2
Height, m	rs4320932	NA	NA	T	C	0.8	0.029	0.0041	2.3e-12	241931	T	C	0.819	-0.03678	0.0251	0.143	259928	49.2149	0.000203386	2
Height, m	rs6739772	NA	NA	A	G	0.233	-0.02	0.0032	1.4e-09	251096	A	G	0.261	0.03176	0.02196	0.148	259928	36.6716	0.000146026	2
Height, m	rs4806934	NA	NA	A	G	0.633	-0.029	0.0031	1.3e-20	246763	A	G	0.66	-0.02918	0.02038	0.152	259928	86.6582	0.00035106	2
Height, m	rs2938772	NA	NA	A	G	0.408	-0.02	0.0031	8.3e-11	249242	A	G	0.32	-0.029	0.02073	0.162	259928	42.1895	0.000169244	2
Height, m	rs1545552	NA	NA	A	G	0.297	-0.029	0.0034	5.4e-18	250298	A	G	0.239	0.0312	0.02277	0.171	259928	74.7402	0.000298518	2
Height, m	rs1345128	NA	NA	C	G	0.7	0.022	0.0033	5.2e-11	251090	C	G	0.704	0.0288	0.02123	0.175	259928	43.1042	0.00017164	2
Height, m	rs1562975	NA	NA	A	G	0.297	0.025	0.0032	5.5e-15	252913	A	G	0.263	-0.02959	0.02195	0.178	259928	61.0804	0.000241451	2
Height, m	rs10843390	NA	NA	T	C	0.237	0.021	0.0032	5e-11	252975	T	C	0.292	-0.0286	0.02127	0.179	259928	43.181	0.000170665	2
Height, m	rs4748978	NA	NA	T	C	0.585	-0.018	0.0031	4.3e-09	252094	T	C	0.726	0.02903	0.02163	0.18	259928	34.4854	0.000136778	2
Height, m	rs552707	NA	NA	T	C	0.314	0.046	0.0032	9.3e-46	251606	T	C	0.332	0.02754	0.02059	0.181	259928	201.691	0.00080098	2
Height, m	rs2925155	NA	NA	T	C	0.333	-0.023	0.0034	9.8e-12	251324	T	C	0.271	0.02868	0.02173	0.187	259928	46.3724	0.00018448	2
Height, m	rs1325596	NA	NA	A	G	0.508	0.025	0.0029	9.7e-18	252158	A	G	0.557	0.02558	0.01947	0.189	259928	73.5835	0.000291732	2
Height, m	rs249012	NA	NA	A	G	0.733	0.019	0.0032	1.7e-09	251916	A	G	0.656	0.02663	0.02038	0.191	259928	36.2931	0.000144049	2
Height, m	rs10748128	NA	NA	T	G	0.348	0.038	0.0034	4.4e-29	236754	T	G	0.363	0.02643	0.02025	0.192	259928	125.322	0.00052906	2
Height, m	rs7870253	NA	NA	A	T	0.233	0.042	0.0035	3.3e-33	253221	A	T	0.191	-0.03165	0.02456	0.198	259928	144.188	0.000569096	2
Height, m	rs1113765	NA	NA	A	G	0.192	-0.024	0.0038	1.7e-10	253175	A	G	0.234	0.02929	0.02289	0.201	259928	40.7876	0.00016108	2
Height, m	rs6919321	NA	NA	A	G	0.625	0.021	0.003	4.7e-12	251431	A	G	0.717	0.02728	0.02145	0.203	259928	47.8129	0.000190129	2
Height, m	rs12426318	NA	NA	A	C	0.125	-0.025	0.0044	3.2e-08	252951	A	C	0.119	0.03759	0.02983	0.208	259928	30.5842	0.000120896	2
Height, m	rs12513181	NA	NA	A	C	0.728	-0.02	0.0033	3.2e-09	253223	A	C	0.793	0.02969	0.02378	0.212	259928	35.0607	0.00013844	2
Height, m	rs2326458	NA	NA	A	C	0.833	-0.022	0.0035	5e-10	251604	A	C	0.778	-0.02905	0.02327	0.212	259928	38.6803	0.000153712	2
Height, m	rs9782976	NA	NA	T	C	0.125	-0.028	0.005	1.9e-08	253114	T	C	0.141	-0.03481	0.02789	0.212	259928	31.5962	0.000124815	2
Height, m	rs11144688	NA	NA	A	G	0.095	-0.063	0.0063	5.7e-24	227202	A	G	0.146	-0.03389	0.02766	0.22	259928	101.971	0.000448615	2
Height, m	rs10037512	NA	NA	T	C	0.525	0.03	0.003	5.8e-24	252816	T	C	0.573	-0.02384	0.01956	0.223	259928	101.934	0.000403036	2
Height, m	rs2853406	NA	NA	A	G	0.042	0.05	0.0053	5.8e-21	252803	A	G	0.101	-0.03905	0.03225	0.226	259928	88.2547	0.000348986	2
Height, m	rs2303262	NA	NA	T	C	0.75	-0.025	0.0041	1.5e-09	196991	T	C	0.826	-0.03062	0.02545	0.229	259928	36.5378	0.000185447	2
Height, m	rs3118905	NA	NA	A	G	0.237	-0.058	0.0033	1.1e-69	253095	A	G	0.312	-0.02509	0.02092	0.23	259928	311.559	0.00122949	2
Height, m	rs13388725	NA	NA	A	G	0.617	-0.018	0.003	2e-09	253135	A	G	0.579	-0.02302	0.01958	0.24	259928	35.9763	0.000142104	2
Height, m	rs10152739	NA	NA	A	T	0.8	-0.022	0.0034	1.3e-10	252997	A	T	0.809	0.02887	0.02473	0.243	259928	41.312	0.000163265	2
Height, m	rs1036821	NA	NA	A	G	0.317	-0.037	0.0032	1.1e-30	252040	A	G	0.333	-0.0241	0.02064	0.243	259928	132.646	0.000526016	2
Height, m	rs6441170	NA	NA	T	C	0.638	-0.022	0.003	9.7e-13	253214	T	C	0.569	0.02278	0.01953	0.244	259928	50.9091	0.000201013	2
Height, m	rs4803468	NA	NA	A	G	0.398	0.03	0.0031	1.7e-21	244567	A	G	0.357	0.02318	0.02015	0.25	259928	90.6841	0.00037066	2
Height, m	rs3791679	NA	NA	A	G	0.72	0.06	0.0035	2.4e-67	252225	A	G	0.775	-0.02659	0.02321	0.252	259928	300.811	0.00119122	2
Height, m	rs2302580	NA	NA	T	C	0.491	-0.029	0.0036	4.2e-15	191456	T	C	0.408	0.02224	0.01963	0.257	259928	61.6139	0.000321717	2
Height, m	rs2057291	NA	NA	A	G	0.35	0.02	0.0032	2.2e-10	249031	A	G	0.32	-0.02342	0.02069	0.258	259928	40.2838	0.000161737	2
Height, m	rs11221442	NA	NA	C	G	0.217	-0.027	0.0035	2.7e-14	252013	C	G	0.172	0.02893	0.02564	0.259	259928	57.9485	0.000229891	2
Height, m	rs2358947	NA	NA	C	G	0.117	0.028	0.0044	2.1e-10	238241	C	G	0.237	0.02572	0.02283	0.26	259928	40.3748	0.000169443	2
Height, m	rs429433	NA	NA	A	G	0.05	0.046	0.0071	1.3e-10	251042	A	G	0.025	-0.06914	0.06138	0.26	259928	41.312	0.000164536	2
Height, m	rs7466269	NA	NA	A	G	0.667	0.033	0.0031	1e-27	253058	A	G	0.564	-0.02198	0.01951	0.26	259928	119.12	0.000470504	2
Height, m	rs7701414	NA	NA	A	G	0.517	-0.037	0.003	1.3e-34	252181	A	G	0.693	0.02359	0.02097	0.261	259928	150.617	0.000596907	2
Height, m	rs1190545	NA	NA	C	G	0.7	0.025	0.0033	4.1e-14	253141	C	G	0.69	-0.02338	0.02091	0.263	259928	57.1266	0.000225622	2
Height, m	rs12693589	NA	NA	T	C	0.754	-0.022	0.0034	9.1e-11	253155	T	C	0.765	0.0254	0.02284	0.266	259928	42.0094	0.000165917	2
Height, m	rs4986172	NA	NA	T	C	0.325	-0.034	0.0032	7.6e-27	239604	T	C	0.372	-0.02231	0.0201	0.267	259928	115.097	0.000480137	2
Height, m	rs17257113	NA	NA	A	G	0.217	0.027	0.0038	3.8e-12	253243	A	G	0.156	0.02934	0.0265	0.268	259928	48.2298	0.000190414	2
Height, m	rs213653	NA	NA	A	G	0.3	0.023	0.0042	3.4e-08	215322	A	G	0.253	-0.02436	0.02224	0.273	259928	30.4669	0.000141476	2
Height, m	rs2806561	NA	NA	A	G	0.567	0.027	0.0029	1.9e-20	253049	A	G	0.6	0.02165	0.01975	0.273	259928	85.9071	0.000339376	2
Height, m	rs997400	NA	NA	T	C	0.475	-0.026	0.0029	1e-18	252922	T	C	0.464	0.02106	0.0194	0.278	259928	78.0714	0.000308585	2
Height, m	rs2970578	NA	NA	T	G	0.602	-0.021	0.0031	1e-11	249303	T	G	0.614	0.02156	0.01992	0.279	259928	46.3329	0.000185817	2
Height, m	rs2093210	NA	NA	T	C	0.596	-0.039	0.0031	3e-35	249876	T	C	0.705	0.0228	0.02121	0.282	259928	153.533	0.000614065	2
Height, m	rs9834893	NA	NA	C	G	0.933	-0.038	0.0058	6.6e-11	253220	C	G	0.959	-0.05141	0.04804	0.285	259928	42.6377	0.000168355	2
Height, m	rs1171615	NA	NA	T	C	0.833	-0.022	0.0038	5.8e-09	244601	T	C	0.842	0.02818	0.02645	0.287	259928	33.903	0.000138587	2
Height, m	rs11205303	NA	NA	T	C	0.642	-0.053	0.0035	2.2e-50	229911	T	C	0.673	-0.02206	0.02076	0.288	259928	222.923	0.000968676	2
Height, m	rs2811594	NA	NA	A	G	0.333	-0.024	0.0032	4.1e-14	248861	A	G	0.372	0.02127	0.02002	0.288	259928	57.1267	0.000229502	2
Height, m	rs9825936	NA	NA	T	C	0.28	0.019	0.0034	1.2e-08	253206	T	C	0.268	-0.0231	0.02179	0.289	259928	32.489	0.000128295	2
Height, m	rs724016	NA	NA	A	G	0.517	-0.078	0.0029	3.2e-158	252972	A	G	0.544	-0.02053	0.01941	0.29	259928	719.282	0.00283529	2
Height, m	rs8003738	NA	NA	A	G	0.203	-0.023	0.0036	1.8e-10	253225	A	G	0.217	0.02484	0.02346	0.29	259928	40.6759	0.000160607	2
Height, m	rs10950949	NA	NA	A	C	0.621	0.032	0.003	5.1e-26	252715	A	C	0.694	0.02219	0.02101	0.291	259928	111.319	0.000440303	2
Height, m	rs862034	NA	NA	A	G	0.49	-0.028	0.003	6.4e-20	251208	A	G	0.336	-0.02146	0.02043	0.294	259928	83.5052	0.000332307	2
Height, m	rs12908753	NA	NA	A	G	0.283	0.038	0.0036	5.7e-26	249014	A	G	0.388	0.02071	0.01983	0.296	259928	111.099	0.000445961	2
Height, m	rs4686904	NA	NA	T	C	0.642	-0.021	0.0031	2.5e-11	253049	T	C	0.687	-0.02168	0.02083	0.298	259928	44.5378	0.000175975	2
Height, m	rs2778027	NA	NA	T	C	0.783	-0.027	0.0039	3.1e-12	252348	T	C	0.807	-0.02553	0.02457	0.299	259928	48.6291	0.000192671	2
Height, m	rs11880992	NA	NA	A	G	0.375	0.033	0.003	6.9e-28	251222	A	G	0.371	-0.02074	0.02002	0.3	259928	119.857	0.00047687	2
Height, m	rs6435143	NA	NA	A	C	0.442	0.019	0.003	1.5e-10	252958	A	C	0.413	0.02015	0.01961	0.304	259928	41.0322	0.000162185	2
Height, m	rs1405649	NA	NA	A	G	0.025	0.039	0.0056	6.3e-12	241855	A	G	0.057	0.04265	0.04165	0.306	259928	47.2387	0.000195282	2
Height, m	rs1614303	NA	NA	T	G	0.867	0.022	0.0038	5.7e-09	253142	T	G	0.835	0.02658	0.02606	0.308	259928	33.9368	0.000134045	2
Height, m	rs7751325	NA	NA	T	C	0.456	0.017	0.003	3.1e-08	250689	T	C	0.52	-0.01941	0.01934	0.316	259928	30.6458	0.000122232	2
Height, m	rs4461027	NA	NA	T	C	0.65	0.028	0.0031	7.5e-20	249376	T	C	0.551	0.01909	0.01943	0.326	259928	83.1917	0.000333491	2
Height, m	rs10868439	NA	NA	A	G	0.467	-0.027	0.003	3e-19	250998	A	G	0.388	0.0194	0.01984	0.328	259928	80.4509	0.000320424	2
Height, m	rs989393	NA	NA	T	C	0.7	0.022	0.0032	3.3e-11	253005	T	C	0.7	-0.02062	0.0211	0.328	259928	43.9943	0.000173858	2
Height, m	rs2836288	NA	NA	A	C	0.534	-0.019	0.0029	3.8e-11	252863	A	C	0.474	0.01871	0.01938	0.334	259928	43.7181	0.000172864	2
Height, m	rs13302191	NA	NA	A	T	0.242	-0.025	0.0033	1.4e-14	253080	A	T	0.353	0.01953	0.0203	0.336	259928	59.241	0.000234027	2
Height, m	rs10119624	NA	NA	A	G	0.683	0.024	0.0031	3.7e-14	253170	A	G	0.66	0.01966	0.02047	0.337	259928	57.3286	0.000226393	2
Height, m	rs11667331	NA	NA	A	G	0.828	-0.024	0.004	1.3e-09	253216	A	G	0.846	0.02538	0.02681	0.344	259928	36.8161	0.000145374	2
Height, m	rs519384	NA	NA	A	T	0.26	0.031	0.0033	8.6e-22	250961	A	T	0.281	0.01988	0.0215	0.355	259928	92.0326	0.000366589	2
Height, m	rs10846654	NA	NA	A	G	0.725	-0.028	0.0032	2.5e-19	251508	A	G	0.584	-0.01802	0.01963	0.358	259928	80.8112	0.000321206	2
Height, m	rs1244981	NA	NA	A	G	0.817	0.025	0.0041	1.2e-09	251922	A	G	0.839	-0.02414	0.02644	0.361	259928	36.9721	0.00014674	2
Height, m	rs9479130	NA	NA	A	C	0.592	-0.031	0.003	5.1e-25	251771	A	C	0.583	0.01787	0.01957	0.361	259928	106.753	0.000423834	2
Height, m	rs17192551	NA	NA	A	G	0.225	-0.023	0.0041	2.8e-08	250564	A	G	0.185	-0.02246	0.02495	0.368	259928	30.8434	0.000123082	2
Height, m	rs999474	NA	NA	A	G	0.457	0.022	0.003	1.1e-13	253142	A	G	0.41	-0.01765	0.01964	0.369	259928	55.1858	0.000217958	2
Height, m	rs17556750	NA	NA	A	C	0.275	0.046	0.0032	8.3e-48	252095	A	C	0.36	-0.01788	0.02015	0.375	259928	211.092	0.000836655	2
Height, m	rs4745948	NA	NA	A	G	0.567	0.021	0.0029	2.7e-13	253212	A	G	0.524	0.01718	0.01937	0.375	259928	53.4209	0.00021093	2
Height, m	rs10463065	NA	NA	C	G	0.942	0.043	0.0076	1.8e-08	237990	C	G	0.9685	0.0486	0.05493	0.376	259928	31.7013	0.000133188	2
Height, m	rs1599473	NA	NA	T	G	0.15	-0.027	0.0034	1e-14	252557	T	G	0.213	0.02074	0.02355	0.379	259928	59.9033	0.000237133	2
Height, m	rs7536458	NA	NA	T	G	0.667	0.043	0.0034	1.8e-36	251417	T	G	0.757	-0.01967	0.02256	0.383	259928	159.128	0.000632529	2
Height, m	rs6658835	NA	NA	A	G	0.767	-0.022	0.0034	3.6e-10	247800	A	G	0.702	0.01845	0.02125	0.385	259928	39.3218	0.00015866	2
Height, m	rs9816693	NA	NA	C	G	0.155	0.031	0.004	3.2e-15	253163	C	G	0.133	0.0246	0.02848	0.388	259928	62.1471	0.000245424	2
Height, m	rs7274811	NA	NA	T	G	0.2	-0.045	0.0035	5.5e-38	252287	T	G	0.228	-0.01982	0.02308	0.391	259928	166.066	0.000657816	2
Height, m	rs7261425	NA	NA	C	G	0.695	0.021	0.0034	1.8e-10	252419	C	G	0.644	0.01732	0.02028	0.393	259928	40.6759	0.00016112	2
Height, m	rs888403	NA	NA	A	G	0.633	-0.019	0.0033	9.3e-09	248967	A	G	0.645	0.01722	0.02024	0.395	259928	32.9846	0.000132469	2
Height, m	rs2581830	NA	NA	T	C	0.358	0.031	0.003	4.4e-25	253172	T	C	0.382	0.01678	0.01985	0.398	259928	107.046	0.000422644	2
Height, m	rs10445823	NA	NA	T	C	0.842	0.047	0.0049	5.4e-22	253238	T	C	0.9102	0.02821	0.03362	0.401	259928	92.9537	0.000366929	2
Height, m	rs2166898	NA	NA	A	G	0.169	-0.027	0.0041	8.6e-11	241007	A	G	0.158	-0.02218	0.02655	0.404	259928	42.1201	0.000174738	2
Height, m	rs2279007	NA	NA	A	G	0.258	-0.025	0.0036	7.2e-12	247430	A	G	0.345	0.01687	0.02045	0.409	259928	46.9768	0.000189824	2
Height, m	rs6713543	NA	NA	T	C	0.067	0.038	0.0055	3.9e-12	253035	T	C	0.0653	0.03194	0.03877	0.41	259928	48.1788	0.000190369	2
Height, m	rs8058684	NA	NA	A	G	0.308	0.021	0.0032	1.2e-10	252793	A	G	0.258	0.01817	0.02208	0.411	259928	41.4685	0.000164016	2
Height, m	rs11611927	NA	NA	A	G	0.8	-0.051	0.0035	2.6e-49	253212	A	G	0.749	-0.01829	0.02231	0.412	259928	217.992	0.000860173	2
Height, m	rs5757318	NA	NA	A	T	0.864	-0.029	0.0048	1.9e-09	248090	A	T	0.878	0.02415	0.02952	0.413	259928	36.0763	0.000145396	2
Height, m	rs165189	NA	NA	A	G	0.88	-0.029	0.0046	1.6e-10	246418	A	G	0.858	-0.02266	0.0278	0.415	259928	40.9062	0.000165977	2
Height, m	rs11612228	NA	NA	T	C	0.308	0.02	0.0032	6.5e-10	232901	T	C	0.281	-0.01745	0.02152	0.418	259928	38.1685	0.000163857	2
Height, m	rs2273368	NA	NA	T	C	0.2	-0.023	0.0035	1.6e-10	253193	T	C	0.281	0.01739	0.02157	0.42	259928	40.9061	0.000161536	2
Height, m	rs7941132	NA	NA	T	G	0.958	-0.042	0.0059	1.3e-12	251777	T	G	0.881	-0.02396	0.02976	0.421	259928	50.3343	0.000199878	2
Height, m	rs7273787	NA	NA	A	G	0.667	-0.022	0.0031	2.8e-12	252343	A	G	0.686	0.01665	0.02086	0.425	259928	48.8288	0.000193466	2
Height, m	rs8097893	NA	NA	A	G	0.933	0.042	0.0068	4.6e-10	252512	A	G	0.9173	-0.02793	0.03539	0.43	259928	38.8431	0.000153804	2
Height, m	rs5742915	NA	NA	T	C	0.45	-0.035	0.0031	1.5e-29	250615	T	C	0.592	0.01544	0.0196	0.431	259928	127.457	0.000508323	2
Height, m	rs10469992	NA	NA	T	C	0.3	0.019	0.0032	4.6e-09	253141	T	C	0.351	-0.01583	0.02027	0.435	259928	34.3541	0.000135694	2
Height, m	rs1749824	NA	NA	A	C	0.483	-0.023	0.003	1.5e-14	252838	A	C	0.442	0.01507	0.01947	0.439	259928	59.1052	0.000233714	2
Height, m	rs1855078	NA	NA	T	C	0.825	-0.023	0.0041	3.5e-08	253195	T	C	0.86	0.02154	0.0278	0.439	259928	30.4103	0.000120093	2
Height, m	rs7899004	NA	NA	T	C	0.558	0.025	0.0029	7e-17	253039	T	C	0.56	0.01505	0.01944	0.439	259928	69.6827	0.000275309	2
Height, m	rs9568328	NA	NA	A	T	0.99	-0.051	0.0063	3.7e-16	237507	A	T	0.9082	0.02578	0.03336	0.44	259928	66.3993	0.000279492	2
Height, m	rs7759938	NA	NA	T	C	0.636	-0.044	0.0032	2.6e-43	250918	T	C	0.686	0.01593	0.02087	0.445	259928	190.473	0.000758534	2
Height, m	rs4325879	NA	NA	T	C	0.264	-0.021	0.0035	3.2e-09	250163	T	C	0.196	0.0186	0.02438	0.446	259928	35.0607	0.000140133	2
Height, m	rs10131337	NA	NA	T	C	0.203	0.027	0.0038	2.9e-12	247960	T	C	0.252	0.01697	0.02236	0.448	259928	48.76	0.000196608	2
Height, m	rs3017036	NA	NA	T	G	0.283	-0.021	0.0036	4.2e-09	198209	T	G	0.32	-0.01563	0.0207	0.45	259928	34.5319	0.000174191	2
Height, m	rs7319045	NA	NA	A	G	0.39	0.024	0.003	8.4e-15	251823	A	G	0.471	-0.0146	0.01943	0.452	259928	60.2466	0.000239186	2
Height, m	rs425277	NA	NA	T	C	0.28	0.028	0.0033	1.2e-17	252521	T	C	0.306	-0.01568	0.02099	0.455	259928	73.1634	0.00028965	2
Height, m	rs10140922	NA	NA	T	G	0.373	-0.02	0.003	5.1e-11	251616	T	G	0.469	0.01451	0.01946	0.456	259928	43.1422	0.000171433	2
Height, m	rs3103267	NA	NA	A	C	0.364	-0.038	0.0033	1.4e-31	253218	A	C	0.22	-0.01714	0.02328	0.462	259928	136.741	0.000539725	2
Height, m	rs180165	NA	NA	T	C	0.508	-0.019	0.003	6.4e-10	251030	T	C	0.648	-0.01483	0.02032	0.465	259928	38.1985	0.000152145	2
Height, m	rs143384	NA	NA	A	G	0.6	-0.075	0.0032	1.1e-121	247786	A	G	0.559	0.01424	0.01953	0.466	259928	550.882	0.0022183	2
Height, m	rs9389986	NA	NA	A	T	0.254	-0.052	0.0033	1.9e-56	253216	A	T	0.259	0.01607	0.02209	0.467	259928	250.747	0.000989277	2
Height, m	rs8103992	NA	NA	A	C	0.22	0.029	0.0037	1.2e-14	253081	A	C	0.105	-0.02278	0.03147	0.469	259928	59.5444	0.000235225	2
Height, m	rs7517682	NA	NA	A	G	0.585	-0.023	0.003	3.6e-14	251186	A	G	0.498	0.01383	0.01934	0.475	259928	57.3825	0.000228396	2
Height, m	rs2110001	NA	NA	C	G	0.691	-0.032	0.0035	4e-20	245074	C	G	0.649	-0.01444	0.02034	0.478	259928	84.4351	0.000344413	2
Height, m	rs13152352	NA	NA	A	C	0.161	-0.074	0.0041	6.7e-72	253243	A	C	0.0934	-0.0233	0.03299	0.48	259928	321.742	0.00126888	2
Height, m	rs1053051	NA	NA	T	C	0.388	0.019	0.0034	8.7e-09	197622	T	C	0.483	-0.01359	0.01941	0.484	259928	33.1149	0.00016754	2
Height, m	rs6085662	NA	NA	C	G	0.336	0.02	0.0032	3e-10	250118	C	G	0.336	-0.01432	0.02044	0.484	259928	39.6778	0.000158613	2
Height, m	rs10995319	NA	NA	T	C	0.733	0.019	0.0034	3.2e-08	253181	T	C	0.746	0.01537	0.02222	0.489	259928	30.5842	0.000120786	2
Height, m	rs806100	NA	NA	T	C	0.433	0.018	0.003	5.4e-10	253236	T	C	0.367	-0.01392	0.0201	0.489	259928	38.5301	0.000152129	2
Height, m	rs9600340	NA	NA	A	G	0.458	-0.019	0.003	1.8e-10	253056	A	G	0.459	-0.01328	0.01938	0.493	259928	40.6759	0.000160714	2
Height, m	rs4930585	NA	NA	T	C	0.175	-0.028	0.0041	4.4e-12	253184	T	C	0.097	0.02177	0.03263	0.505	259928	47.9422	0.000189323	2
Height, m	rs13150868	NA	NA	T	G	0.527	0.017	0.003	2.2e-08	240766	T	G	0.395	0.01307	0.01968	0.507	259928	31.3116	0.000130034	2
Height, m	rs2028067	NA	NA	T	C	0.8	-0.031	0.0039	8.2e-16	251322	T	C	0.816	-0.01636	0.02495	0.512	259928	64.83	0.000257891	2
Height, m	rs720390	NA	NA	A	G	0.383	0.035	0.0031	1.2e-29	251801	A	G	0.412	-0.01289	0.01972	0.513	259928	127.9	0.000507687	2
Height, m	rs1797625	NA	NA	A	T	0.617	-0.019	0.003	4.7e-10	253233	A	T	0.592	0.0128	0.01966	0.515	259928	38.8011	0.000153201	2
Height, m	rs10770705	NA	NA	A	C	0.339	0.03	0.0031	2.3e-21	251954	A	C	0.302	0.01359	0.02105	0.518	259928	90.0853	0.000357421	2
Height, m	rs2035901	NA	NA	A	G	0.533	-0.031	0.003	2.4e-25	250232	A	G	0.43	-0.01257	0.01968	0.523	259928	108.248	0.000432407	2
Height, m	rs8413	NA	NA	T	C	0.475	-0.023	0.003	2.6e-14	252900	T	C	0.668	0.01308	0.02049	0.523	259928	58.0227	0.000229379	2
Height, m	rs4655345	NA	NA	A	G	0.583	0.024	0.003	5.2e-16	253197	A	G	0.657	0.01287	0.02039	0.528	259928	65.7277	0.000259526	2
Height, m	rs822553	NA	NA	A	G	0.233	0.03	0.0039	2.2e-14	230012	A	G	0.292	-0.01358	0.0215	0.528	259928	58.3521	0.00025363	2
Height, m	rs2072268	NA	NA	A	G	0.525	-0.02	0.0031	1.1e-10	239637	A	G	0.495	-0.01213	0.01937	0.531	259928	41.6388	0.000173729	2
Height, m	rs9217	NA	NA	T	C	0.608	-0.028	0.003	4.6e-20	252909	T	C	0.581	-0.0122	0.0196	0.533	259928	84.1582	0.000332653	2
Height, m	rs6544650	NA	NA	A	G	0.583	-0.018	0.003	4.2e-09	251946	A	G	0.597	-0.01223	0.01972	0.535	259928	34.5312	0.00013704	2
Height, m	rs13030174	NA	NA	A	C	0.733	0.023	0.0034	3.1e-11	251344	A	C	0.682	0.01275	0.0208	0.54	259928	44.1167	0.000175494	2
Height, m	rs34651	NA	NA	T	C	0.905	-0.041	0.0058	2.2e-12	251184	T	C	0.94	-0.02484	0.04092	0.544	259928	49.3019	0.000196241	2
Height, m	rs2237886	NA	NA	T	C	0.108	0.043	0.0049	5.3e-18	250753	T	C	0.087	0.02077	0.03431	0.545	259928	74.7771	0.000298124	2
Height, m	rs10516138	NA	NA	A	G	0.15	-0.045	0.0062	2.7e-13	215211	A	G	0.157	0.01588	0.02677	0.553	259928	53.422	0.000248171	2
Height, m	rs1884897	NA	NA	A	G	0.375	0.044	0.003	1.3e-48	253082	A	G	0.324	0.01218	0.02067	0.556	259928	214.785	0.000847964	2
Height, m	rs2856321	NA	NA	A	G	0.603	-0.031	0.003	7.6e-24	253088	A	G	0.613	-0.01164	0.01986	0.558	259928	101.399	0.000400488	2
Height, m	rs10932619	NA	NA	T	C	0.455	0.02	0.0031	3.1e-10	245981	T	C	0.421	-0.01149	0.01965	0.559	259928	39.6138	0.00016102	2
Height, m	rs10948222	NA	NA	T	C	0.387	-0.031	0.0033	9.8e-21	235574	T	C	0.585	0.01152	0.01968	0.559	259928	87.218	0.000370102	2
Height, m	rs1074078	NA	NA	T	C	0.351	0.018	0.0032	2.8e-08	251282	T	C	0.318	0.01207	0.02085	0.563	259928	30.8434	0.00012273	2
Height, m	rs5754185	NA	NA	C	G	0.892	0.035	0.0042	4.5e-17	253233	C	G	0.862	-0.01605	0.028	0.567	259928	70.5545	0.000278539	2
Height, m	rs11722554	NA	NA	A	G	0.042	-0.063	0.0098	1.5e-10	168165	A	G	0.0668	0.02212	0.03898	0.57	259928	41.034	0.000243953	2
Height, m	rs6047319	NA	NA	A	G	0.658	-0.019	0.0032	1.2e-09	252386	A	G	0.71	-0.01205	0.02136	0.573	259928	36.9721	0.00014647	2
Height, m	rs11049545	NA	NA	A	C	0.342	-0.038	0.0032	2.4e-33	253210	A	C	0.299	-0.01179	0.02111	0.576	259928	144.821	0.000571618	2
Height, m	rs227723	NA	NA	T	C	0.275	0.03	0.0032	8e-21	251967	T	C	0.351	-0.01131	0.02034	0.578	259928	87.6185	0.00034762	2
Height, m	rs11735005	NA	NA	T	G	0.467	0.017	0.003	4.3e-09	253019	T	G	0.4	0.01096	0.01972	0.579	259928	34.4854	0.000136278	2
Height, m	rs4876357	NA	NA	T	C	0.433	0.017	0.0029	4.3e-09	252987	T	C	0.442	0.01082	0.01948	0.579	259928	34.4854	0.000136295	2
Height, m	rs16942383	NA	NA	A	C	0.042	-0.12	0.0089	7.6e-41	235413	A	C	0.0262	-0.03342	0.06037	0.58	259928	179.174	0.000760531	2
Height, m	rs8090312	NA	NA	A	G	0.75	0.024	0.0034	3.3e-13	250001	A	G	0.695	0.01145	0.021	0.585	259928	53.0267	0.000212063	2
Height, m	rs9993613	NA	NA	T	G	0.509	0.03	0.0029	4.5e-24	252534	T	G	0.49	-0.01043	0.01933	0.59	259928	102.437	0.000405476	2
Height, m	rs17391694	NA	NA	T	C	0.136	0.043	0.0053	3.9e-16	227998	T	C	0.132	-0.01535	0.02854	0.591	259928	66.2959	0.000290692	2
Height, m	rs717052	NA	NA	A	G	0.133	-0.025	0.0044	6.4e-09	243045	A	G	0.148	-0.01461	0.02719	0.591	259928	33.7115	0.000138687	2
Height, m	rs4722837	NA	NA	A	G	0.583	0.017	0.0031	2.2e-08	249707	A	G	0.521	-0.01037	0.01942	0.593	259928	31.3115	0.000125378	2
Height, m	rs9977276	NA	NA	T	G	0.25	-0.022	0.0035	2.9e-10	252874	T	G	0.216	-0.01265	0.02364	0.593	259928	39.744	0.000157146	2
Height, m	rs7542242	NA	NA	T	C	0.317	-0.018	0.0033	3.8e-08	253194	T	C	0.318	-0.01112	0.02085	0.594	259928	30.2508	0.000119463	2
Height, m	rs4735677	NA	NA	A	T	0.658	-0.037	0.0032	6e-30	253187	A	T	0.78	-0.01239	0.02332	0.595	259928	129.276	0.00051034	2
Height, m	rs745749	NA	NA	A	G	0.692	0.023	0.0033	4.3e-12	236314	A	G	0.628	0.01067	0.0201	0.596	259928	47.9877	0.000203028	2
Height, m	rs17088190	NA	NA	T	C	0.212	-0.028	0.0034	9.8e-17	251347	T	C	0.324	0.01093	0.02072	0.598	259928	69.0189	0.000274523	2
Height, m	rs273945	NA	NA	A	C	0.466	-0.019	0.0031	1.4e-09	252189	A	C	0.426	0.01035	0.0196	0.598	259928	36.6716	0.000145393	2
Height, m	rs3885668	NA	NA	T	C	0.558	-0.022	0.003	8.4e-13	250933	T	C	0.729	0.01146	0.02173	0.598	259928	51.1917	0.000203965	2
Height, m	rs16994718	NA	NA	T	C	0.092	-0.025	0.0041	1.5e-09	252251	T	C	0.132	-0.01476	0.02858	0.606	259928	36.5371	0.000144824	2
Height, m	rs798497	NA	NA	A	G	0.712	0.057	0.0032	2.2e-71	253054	A	G	0.641	0.01033	0.02018	0.609	259928	319.369	0.00126048	2
Height, m	rs9825951	NA	NA	A	T	0.6	-0.022	0.0031	2.6e-12	250997	A	T	0.645	-0.01032	0.02016	0.609	259928	48.9742	0.000195082	2
Height, m	rs7567288	NA	NA	T	C	0.81	-0.029	0.0038	3e-14	253038	T	C	0.715	-0.01096	0.02153	0.611	259928	57.7412	0.000228141	2
Height, m	rs4675945	NA	NA	T	G	0.358	-0.02	0.003	3.3e-11	253153	T	G	0.337	0.01033	0.02044	0.613	259928	43.9943	0.000173756	2
Height, m	rs4721810	NA	NA	A	C	0.15	0.031	0.0044	5.5e-12	243266	A	C	0.131	-0.01437	0.02871	0.617	259928	47.5049	0.000195243	2
Height, m	rs6920372	NA	NA	A	G	0.364	-0.025	0.0029	1.7e-17	253178	A	G	0.469	0.00967	0.01946	0.619	259928	72.4758	0.000286184	2
Height, m	rs1576900	NA	NA	A	G	0.28	-0.019	0.0033	6.6e-09	250911	A	G	0.302	0.01046	0.0211	0.62	259928	33.6516	0.000134101	2
Height, m	rs13306455	NA	NA	T	C	0.17	0.031	0.0039	2.1e-15	250564	T	C	0.203	-0.01195	0.02422	0.622	259928	62.9769	0.000251279	2
Height, m	rs960006	NA	NA	T	C	0.474	-0.02	0.0033	1e-09	197772	T	C	0.554	-0.00919	0.01945	0.637	259928	37.3285	0.000188711	2
Height, m	rs7033487	NA	NA	T	C	0.775	0.037	0.0036	1.1e-24	252999	T	C	0.774	-0.01084	0.02305	0.638	259928	105.229	0.000415759	2
Height, m	rs12900132	NA	NA	T	C	0.612	0.031	0.0033	2.9e-20	247996	T	C	0.617	-0.00933	0.02	0.641	259928	85.071	0.000342919	2
Height, m	rs1552173	NA	NA	T	C	0.542	-0.018	0.0029	7.9e-10	251775	T	C	0.601	0.00918	0.0197	0.641	259928	37.7876	0.000150063	2
Height, m	rs4371882	NA	NA	A	G	0.833	-0.027	0.0038	1.1e-12	240737	A	G	0.782	-0.01079	0.02337	0.645	259928	50.6625	0.000210405	2
Height, m	rs7155279	NA	NA	T	G	0.342	-0.028	0.0031	4.2e-20	253156	T	G	0.324	-0.0095	0.02068	0.646	259928	84.3381	0.000333039	2
Height, m	rs723149	NA	NA	A	G	0.467	0.021	0.0032	5.1e-11	239537	A	G	0.444	-0.00895	0.0195	0.646	259928	43.1424	0.000180077	2
Height, m	rs11855014	NA	NA	A	G	0.246	-0.022	0.0034	9.2e-11	250423	A	G	0.26	-0.00978	0.02204	0.657	259928	41.9881	0.000167642	2
Height, m	rs2597513	NA	NA	T	C	0.875	-0.039	0.0048	3.1e-16	253091	T	C	0.914	-0.01489	0.03451	0.666	259928	66.7476	0.000263662	2
Height, m	rs7178424	NA	NA	T	C	0.483	-0.021	0.003	5e-13	251772	T	C	0.665	-0.00883	0.02046	0.666	259928	52.2105	0.000207331	2
Height, m	rs7000226	NA	NA	C	G	0.29	0.023	0.0034	3.8e-11	253209	C	G	0.218	0.00996	0.02332	0.669	259928	43.7181	0.000172628	2
Height, m	rs17806888	NA	NA	T	C	0.908	0.034	0.0048	2.9e-12	245828	T	C	0.9378	0.01667	0.03968	0.674	259928	48.7601	0.000198313	2
Height, m	rs4767473	NA	NA	A	G	0.85	0.025	0.0044	3e-08	252674	A	G	0.857	0.01151	0.02749	0.676	259928	30.7094	0.000121524	2
Height, m	rs6684205	NA	NA	A	G	0.814	-0.034	0.0032	1.5e-26	252175	A	G	0.675	0.00862	0.0206	0.676	259928	113.747	0.000450863	2
Height, m	rs12330322	NA	NA	T	C	0.225	-0.034	0.0035	3.3e-22	253190	T	C	0.196	0.01009	0.02434	0.678	259928	93.9288	0.000370847	2
Height, m	rs1370878	NA	NA	A	G	0.508	-0.019	0.0029	3.6e-10	253071	A	G	0.473	0.00804	0.01935	0.678	259928	39.3217	0.000155355	2
Height, m	rs1950500	NA	NA	T	C	0.233	0.031	0.0032	3.2e-22	253125	T	C	0.283	0.00884	0.02144	0.68	259928	93.9897	0.000371183	2
Height, m	rs593133	NA	NA	T	C	0.839	-0.025	0.0037	1.5e-11	250801	T	C	0.795	0.00983	0.02399	0.682	259928	45.5384	0.00018154	2
Height, m	rs6869670	NA	NA	T	C	0.892	-0.024	0.0041	4.5e-09	253051	T	C	0.84	0.01072	0.02633	0.684	259928	34.3969	0.000135911	2
Height, m	rs2181834	NA	NA	T	G	0.542	0.022	0.0029	2.1e-14	253073	T	G	0.555	0.00792	0.01952	0.685	259928	58.443	0.000230882	2
Height, m	rs9292468	NA	NA	T	C	0.475	0.036	0.003	1.5e-33	253017	T	C	0.414	0.00786	0.01959	0.688	259928	145.755	0.000575742	2
Height, m	rs1659127	NA	NA	A	G	0.3	0.03	0.0033	2.8e-19	250689	A	G	0.347	0.00811	0.02038	0.691	259928	80.5873	0.000321362	2
Height, m	rs10767838	NA	NA	A	G	0.767	0.025	0.0033	2.6e-14	241524	A	G	0.695	0.00837	0.02109	0.692	259928	58.023	0.000240181	2
Height, m	rs3812039	NA	NA	T	C	0.725	0.024	0.0033	2.2e-13	253124	T	C	0.664	0.00799	0.02044	0.696	259928	53.8234	0.000212593	2
Height, m	rs6974574	NA	NA	A	T	0.255	-0.03	0.0034	9.9e-19	251203	A	T	0.265	-0.00826	0.02192	0.706	259928	78.0913	0.000310775	2
Height, m	rs11684404	NA	NA	T	C	0.7	-0.032	0.0031	9e-25	252718	T	C	0.602	-0.00734	0.0198	0.711	259928	105.627	0.000417794	2
Height, m	rs237711	NA	NA	C	G	0.718	-0.037	0.0036	3e-25	253147	C	G	0.793	0.00836	0.02387	0.726	259928	107.805	0.000425683	2
Height, m	rs955748	NA	NA	A	G	0.319	-0.028	0.0034	3.1e-16	253181	A	G	0.224	0.00803	0.02309	0.728	259928	66.7476	0.000263568	2
Height, m	rs2194736	NA	NA	T	C	0.342	-0.027	0.0031	8.6e-18	253233	T	C	0.428	-0.0067	0.01965	0.733	259928	73.8211	0.000291432	2
Height, m	rs6601882	NA	NA	T	C	0.72	0.023	0.0038	6.4e-10	225006	T	C	0.632	0.00691	0.02026	0.733	259928	38.1988	0.000169741	2
Height, m	rs6713865	NA	NA	A	G	0.817	0.031	0.004	5.3e-15	252126	A	G	0.878	-0.01008	0.02952	0.733	259928	61.1534	0.000242494	2
Height, m	rs12211255	NA	NA	A	C	0.133	0.049	0.0048	1.8e-24	250253	A	C	0.139	-0.0093	0.02793	0.739	259928	104.253	0.000416422	2
Height, m	rs11880124	NA	NA	A	G	0.933	0.041	0.0054	2.2e-14	251315	A	G	0.9512	0.01457	0.04514	0.747	259928	58.3515	0.000232133	2
Height, m	rs17197086	NA	NA	T	C	0.117	0.035	0.0048	3.4e-13	239601	T	C	0.126	0.00942	0.02928	0.748	259928	52.9683	0.000221022	2
Height, m	rs958225	NA	NA	A	T	0.058	0.046	0.0079	6.8e-09	234001	A	T	0.0358	-0.01659	0.05231	0.751	259928	33.5937	0.000143543	2
Height, m	rs11244755	NA	NA	T	C	0.241	0.018	0.0032	1.9e-08	252134	T	C	0.295	-0.00666	0.02121	0.754	259928	31.5962	0.0001253	2
Height, m	rs2306578	NA	NA	T	C	0.991	-0.069	0.0097	8e-13	233300	T	C	0.99273	-0.03496	0.11224	0.755	259928	51.2879	0.00021979	2
Height, m	rs3818416	NA	NA	A	C	0.208	-0.021	0.0035	1.7e-09	253125	A	C	0.219	-0.00714	0.02333	0.759	259928	36.2931	0.000143361	2
Height, m	rs10283100	NA	NA	A	G	0.025	-0.057	0.0085	3.2e-11	234121	A	G	0.075	-0.01129	0.03763	0.764	259928	44.0548	0.000188137	2
Height, m	rs6584575	NA	NA	A	G	0.08	0.034	0.0052	9.5e-11	247631	A	G	0.0759	0.01092	0.03667	0.766	259928	41.9254	0.000169279	2
Height, m	rs11799609	NA	NA	T	G	0.142	0.026	0.0042	1.1e-09	251270	T	G	0.155	0.00788	0.02669	0.768	259928	37.1418	0.000147796	2
Height, m	rs12097239	NA	NA	A	G	0.288	-0.033	0.0034	1.2e-22	253003	A	G	0.282	-0.00624	0.02147	0.771	259928	95.9321	0.000379033	2
Height, m	rs13014679	NA	NA	A	C	0.925	0.04	0.0071	2.5e-08	252511	A	C	0.959	0.01412	0.04903	0.773	259928	31.0633	0.000123004	2
Height, m	rs584828	NA	NA	T	C	0.433	-0.025	0.003	3.5e-17	252056	T	C	0.411	-0.00532	0.01966	0.787	259928	71.0505	0.000281806	2
Height, m	rs12639764	NA	NA	T	C	0.543	0.027	0.003	1.6e-19	252934	T	C	0.658	0.00545	0.02046	0.79	259928	81.6934	0.000322881	2
Height, m	rs2281645	NA	NA	A	G	0.642	0.019	0.0032	1.1e-09	253170	A	G	0.698	0.00557	0.02107	0.791	259928	37.1418	0.000146687	2
Height, m	rs4542783	NA	NA	T	C	0.612	0.032	0.0039	1.2e-15	169942	T	C	0.463	0.00513	0.01948	0.792	259928	64.0835	0.000376953	2
Height, m	rs12214804	NA	NA	T	C	0.925	-0.084	0.0057	1.5e-49	250753	T	C	0.947	-0.0104	0.04308	0.809	259928	219.089	0.000872968	2
Height, m	rs9893629	NA	NA	T	C	0.683	0.02	0.0036	1e-08	242191	T	C	0.69	0.00508	0.02105	0.809	259928	32.8435	0.000135593	2
Height, m	rs4246302	NA	NA	A	G	0.667	-0.027	0.0033	1.7e-16	245092	A	G	0.62	0.00473	0.02002	0.813	259928	67.9326	0.000277097	2
Height, m	rs1393786	NA	NA	A	C	0.192	-0.027	0.0033	1e-15	253169	A	C	0.213	-0.0055	0.02369	0.816	259928	64.4388	0.000254466	2
Height, m	rs7319446	NA	NA	A	G	0.258	-0.023	0.0035	3.4e-11	253139	A	G	0.236	-0.00528	0.0227	0.816	259928	43.9358	0.000173535	2
Height, m	rs8017130	NA	NA	A	G	0.358	-0.023	0.0034	1e-11	231940	A	G	0.337	0.00474	0.02053	0.817	259928	46.3332	0.000199726	2
Height, m	rs2023693	NA	NA	A	G	0.383	-0.017	0.003	2.4e-08	253219	A	G	0.424	0.00448	0.01958	0.819	259928	31.1426	0.000122973	2
Height, m	rs2631676	NA	NA	A	G	0.725	-0.028	0.0039	4.6e-13	251368	A	G	0.849	-0.00619	0.02697	0.819	259928	52.3742	0.000208315	2
Height, m	rs11958779	NA	NA	A	G	0.708	-0.031	0.0032	1.7e-22	247891	A	G	0.701	-0.00482	0.02118	0.82	259928	95.2427	0.000384067	2
Height, m	rs2215061	NA	NA	T	C	0.383	-0.017	0.003	5.9e-09	253181	T	C	0.458	0.00427	0.0194	0.826	259928	33.8697	0.00013376	2
Height, m	rs2815379	NA	NA	A	G	0.242	-0.018	0.0033	1.6e-08	246927	A	G	0.396	0.00393	0.01978	0.843	259928	31.9301	0.000129294	2
Height, m	rs445151	NA	NA	T	C	0.831	0.022	0.0038	5.1e-09	250845	T	C	0.76	0.00439	0.02263	0.846	259928	34.1533	0.000136135	2
Height, m	rs2070776	NA	NA	A	G	0.333	-0.042	0.0031	6e-41	251292	A	G	0.407	-0.00357	0.01971	0.856	259928	179.64	0.00071436	2
Height, m	rs11152213	NA	NA	A	C	0.717	-0.025	0.0035	6.9e-13	253063	A	C	0.814	-0.00427	0.02479	0.863	259928	51.5779	0.000203775	2
Height, m	rs1401796	NA	NA	A	C	0.475	-0.031	0.003	2.3e-24	245096	A	C	0.521	0.00342	0.01975	0.863	259928	103.768	0.000423202	2
Height, m	rs6838153	NA	NA	A	G	0.667	-0.022	0.0031	2.6e-12	253183	A	G	0.635	-0.00343	0.0201	0.864	259928	48.9741	0.000193398	2
Height, m	rs1199734	NA	NA	T	G	0.167	-0.022	0.0039	1.6e-08	241041	T	G	0.289	0.0036	0.02135	0.866	259928	31.9301	0.000132451	2
Height, m	rs2834442	NA	NA	A	T	0.636	0.024	0.0031	4.4e-15	253058	A	T	0.704	-0.00351	0.02114	0.868	259928	61.5198	0.000243049	2
Height, m	rs12987566	NA	NA	T	C	0.225	0.024	0.0033	1.2e-12	251827	T	C	0.279	-0.00354	0.0216	0.87	259928	50.4915	0.000200462	2
Height, m	rs7590738	NA	NA	A	G	0.675	-0.022	0.003	1.1e-13	251004	A	G	0.539	-0.00294	0.0194	0.88	259928	55.1859	0.000219814	2
Height, m	rs4246079	NA	NA	A	G	0.1	-0.038	0.005	4.5e-14	236696	A	G	0.157	-0.00379	0.02658	0.887	259928	56.944	0.000240523	2
Height, m	rs6439168	NA	NA	A	G	0.183	-0.037	0.0036	7.7e-25	253122	A	G	0.177	-0.00351	0.02554	0.891	259928	105.937	0.000418348	2
Height, m	rs2633761	NA	NA	A	G	0.583	0.016	0.0029	2.6e-08	252063	A	G	0.501	-0.0026	0.01939	0.893	259928	30.9872	0.00012292	2
Height, m	rs17409588	NA	NA	T	C	0.7	-0.019	0.0033	5.4e-09	251509	T	C	0.706	0.00281	0.02126	0.895	259928	34.042	0.000135334	2
Height, m	rs11652094	NA	NA	C	G	0.675	0.018	0.0032	9.3e-09	251846	C	G	0.737	0.00289	0.02207	0.896	259928	32.9846	0.000130955	2
Height, m	rs10880969	NA	NA	T	C	0.163	-0.024	0.0033	6.2e-13	250472	T	C	0.338	0.0026	0.02045	0.899	259928	51.788	0.000206721	2
Height, m	rs2010997	NA	NA	A	G	0.367	0.02	0.003	8.6e-12	252580	A	G	0.476	0.00241	0.01935	0.901	259928	46.6284	0.000184576	2
Height, m	rs17277008	NA	NA	T	C	0.75	-0.039	0.0032	4.1e-34	249755	T	C	0.738	0.00271	0.02194	0.902	259928	148.334	0.000593571	2
Height, m	rs606452	NA	NA	A	C	0.158	0.043	0.0043	1.9e-23	250425	A	C	0.18	0.00299	0.02531	0.906	259928	99.5832	0.000397502	2
Height, m	rs3755196	NA	NA	A	G	0.692	-0.018	0.0032	3.4e-08	251166	A	G	0.636	-0.00235	0.02024	0.908	259928	30.4666	0.000121287	2
Height, m	rs1572414	NA	NA	T	C	0.8	0.021	0.0038	4.9e-08	253215	T	C	0.825	0.00288	0.02551	0.91	259928	29.7578	0.000117507	2
Height, m	rs8052560	NA	NA	A	C	0.783	0.036	0.0044	3.8e-16	238057	A	C	0.748	-0.00253	0.0223	0.91	259928	66.3467	0.000278626	2
Height, m	rs817300	NA	NA	A	G	0.035	-0.085	0.0069	4.3e-34	227828	A	G	0.0862	-0.0039	0.03455	0.91	259928	148.244	0.000650265	2
Height, m	rs217181	NA	NA	T	C	0.2	0.024	0.0038	3.7e-10	252695	T	C	0.214	0.00256	0.0236	0.914	259928	39.2682	0.000155375	2
Height, m	rs2247341	NA	NA	A	G	0.417	0.027	0.0031	1.8e-18	253167	A	G	0.428	0.00209	0.01954	0.915	259928	76.91	0.000303702	2
Height, m	rs1832871	NA	NA	A	G	0.367	0.025	0.0031	1.8e-15	252334	A	G	0.384	-0.00201	0.01989	0.92	259928	63.2806	0.00025072	2
Height, m	rs6012799	NA	NA	T	C	0.217	-0.021	0.0035	2.8e-09	252937	T	C	0.222	-0.0023	0.02323	0.921	259928	35.3208	0.000139624	2
Height, m	rs12065210	NA	NA	T	C	0.108	0.036	0.005	6.4e-13	252209	T	C	0.0563	-0.00409	0.04172	0.922	259928	51.7256	0.00020505	2
Height, m	rs6962887	NA	NA	T	G	0.655	0.023	0.0034	6.1e-11	247638	T	G	0.66	0.00185	0.02046	0.928	259928	42.792	0.000172772	2
Height, m	rs991946	NA	NA	T	C	0.5	-0.021	0.0029	8.4e-13	251381	T	C	0.503	-0.00169	0.01936	0.93	259928	51.1917	0.000203602	2
Height, m	rs3807931	NA	NA	A	G	0.408	0.027	0.0029	1.2e-19	253047	A	G	0.403	-0.00166	0.01973	0.933	259928	82.2622	0.000324983	2
Height, m	rs913000	NA	NA	T	C	0.342	0.024	0.0033	5.5e-13	240930	T	C	0.303	-0.00169	0.02112	0.936	259928	52.0235	0.000215883	2
Height, m	rs2609334	NA	NA	T	C	0.733	0.022	0.0034	2.4e-10	253193	T	C	0.678	0.00163	0.02075	0.937	259928	40.1137	0.000158408	2
Height, m	rs648831	NA	NA	T	C	0.492	0.031	0.003	2.6e-26	251161	T	C	0.554	0.00147	0.0195	0.94	259928	112.656	0.000448343	2
Height, m	rs9650315	NA	NA	T	G	0.125	-0.061	0.0045	1.5e-41	252855	T	G	0.12	-0.00222	0.02979	0.94	259928	182.399	0.000720844	2
Height, m	rs6903732	NA	NA	A	C	0.576	0.017	0.003	2.1e-08	253003	A	C	0.591	0.00139	0.01977	0.944	259928	31.4018	0.000124102	2
Height, m	rs10236884	NA	NA	A	G	0.442	-0.023	0.0031	8.5e-13	243123	A	G	0.33	0.00142	0.02069	0.945	259928	51.1686	0.000210421	2
Height, m	rs7162825	NA	NA	T	C	0.517	0.016	0.0029	3.6e-08	253173	T	C	0.481	-0.00121	0.01933	0.95	259928	30.3557	0.000119888	2
Height, m	rs7033940	NA	NA	C	G	0.142	-0.024	0.0044	4.7e-08	253202	C	G	0.176	-0.00154	0.02544	0.952	259928	29.8386	0.000117832	2
Height, m	rs389663	NA	NA	T	C	0.317	0.022	0.0031	2.5e-12	253192	T	C	0.267	-0.00114	0.02184	0.958	259928	49.0511	0.000193695	2
Height, m	rs4279453	NA	NA	T	C	0.5	0.019	0.003	7e-11	252924	T	C	0.581	-0.00097	0.01962	0.961	259928	42.5226	0.000168097	2
Height, m	rs927381	NA	NA	T	C	0.593	0.022	0.003	4.1e-13	252195	T	C	0.481	0.00081	0.01935	0.966	259928	52.6003	0.000208528	2
Height, m	rs17807185	NA	NA	A	G	0.592	-0.022	0.003	3.9e-13	252910	A	G	0.658	0.00085	0.02037	0.967	259928	52.6985	0.000208327	2
Height, m	rs4868126	NA	NA	T	G	0.35	-0.036	0.0032	2.8e-29	246455	T	G	0.383	0.00081	0.02007	0.968	259928	126.218	0.000511878	2
Height, m	rs7069985	NA	NA	A	G	0.808	-0.023	0.0034	1.6e-11	253102	A	G	0.766	-0.0009	0.0228	0.968	259928	45.4119	0.000179391	2
Height, m	rs4624820	NA	NA	A	G	0.4	0.018	0.0029	1e-09	251343	A	G	0.471	0.00075	0.0194	0.969	259928	37.3277	0.000148492	2
Height, m	rs4821890	NA	NA	A	G	0.733	0.017	0.0031	4.2e-08	253204	A	G	0.712	-0.00062	0.02126	0.977	259928	30.0567	0.000118692	2
Height, m	rs1742829	NA	NA	A	T	0.931	-0.037	0.0055	2.3e-11	249928	A	T	0.959	0.00129	0.04821	0.979	259928	44.7012	0.000178826	2
Height, m	rs4239020	NA	NA	T	C	0.708	-0.021	0.0031	8.8e-12	253180	T	C	0.703	-0.00035	0.02119	0.987	259928	46.5833	0.000183961	2
Height, m	rs7586126	NA	NA	A	G	0.9	0.036	0.0053	1e-11	253225	A	G	0.9269	-0.00045	0.03723	0.99	259928	46.3328	0.000182939	2
Height, m	rs9967417	NA	NA	C	G	0.583	-0.04	0.003	2.2e-40	251243	C	G	0.708	-0.00023	0.0213	0.991	259928	177.054	0.000704221	2
Height, m	rs239256	NA	NA	T	C	0.864	0.028	0.0037	2e-14	251299	T	C	0.724	-0.00022	0.02168	0.992	259928	58.539	0.000232893	2
Height, m	rs1870761	NA	NA	A	C	0.383	0.018	0.003	1.3e-09	252971	A	C	0.413	0.00018	0.01969	0.993	259928	36.8161	0.000145515	2
Height, m	rs7849585	NA	NA	T	G	0.317	0.036	0.0032	1.1e-29	252183	T	G	0.315	-0.00017	0.02085	0.993	259928	128.073	0.000507603	2
Height, m	rs11648796	NA	NA	A	G	0.733	-0.033	0.0038	1.4e-18	230779	A	G	0.662	-0.00016	0.02091	0.994	259928	77.4077	0.00033531	2
Height, m	rs11172372	NA	NA	T	C	0.492	0.019	0.003	7.6e-11	253113	T	C	0.551	-0.00011	0.01953	0.995	259928	42.3618	0.000167336	2
Height, m	rs13084192	NA	NA	A	T	0.592	0.023	0.0031	1.4e-13	253182	A	T	0.711	0.00011	0.02137	0.996	259928	54.7117	0.000216051	2
Height, m	rs4548838	NA	NA	T	C	0.45	0.033	0.003	8.6e-28	245743	T	C	0.415	9e-05	0.01962	0.996	259928	119.42	0.000485723	2
Height, m	rs3764419	NA	NA	A	C	0.375	-0.041	0.003	2.7e-41	253012	A	C	0.379	-8e-05	0.01992	0.997	259928	181.229	0.000715778	2
Body fat percentage, %	rs2943652	2	226816690	C	T	0.37	0.03	0.005	1.3e-09	87914	C	T	0.361	-0.03704	0.0201	0.0654	259928	36.8212	0.000418666	2
Body fat percentage, %	rs6738627	2	165252696	A	G	0.37	0.03	0.005	1.8e-08	76338	A	G	0.359	-0.02984	0.02021	0.14	259928	31.706	0.000415175	2
Body fat percentage, %	rs9906944	17	44446419	C	T	0.66	0.035	0.006	1.9e-08	64032	C	T	0.676	-0.01818	0.02072	0.38	259928	31.6022	0.00049331	2
Body fat percentage, %	rs693839	13	79856289	C	T	0.31	0.03	0.005	9.3e-09	88773	C	T	0.296	0.01572	0.02121	0.459	259928	32.9886	0.000371477	2
Body fat percentage, %	rs6857	19	5084094	C	T	0.83	0.053	0.009	6.8e-10	60210	C	T	0.805	0.00874	0.02461	0.722	259928	38.0896	0.000632233	2
LDL cholesterol, mg/dL	rs267733	1	150958836	G	A	0.153	-0.0193103	0.00225432	1.07e-17	841666	G	A	0.147	0.12343	0.02739	6.62e-06	259928	73.379	8.72e-05	2
LDL cholesterol, mg/dL	rs2469204	15	77256130	G	T	0.379	-0.00949999	0.00173384	4.27e-08	838211	G	T	0.398	-0.05556	0.01981	0.00504	259928	30.0228	3.58e-05	2
LDL cholesterol, mg/dL	rs3738622	1	235110859	T	G	0.203	-0.0164304	0.00209008	3.81e-15	798096	T	G	0.163	-0.06898	0.02615	0.00833	259928	61.7957	7.74e-05	2
LDL cholesterol, mg/dL	rs12271225	11	5690544	T	A	0.133	0.0159691	0.0023982	2.76e-11	841819	T	A	0.117	0.07773	0.03003	0.00964	259928	44.3401	5.27e-05	2
LDL cholesterol, mg/dL	rs17586023	4	100272950	G	A	0.113	0.015989	0.00261841	1.02e-09	842631	G	A	0.138	0.0701	0.02822	0.013	259928	37.2863	4.42e-05	2
LDL cholesterol, mg/dL	rs116276872	1	110068291	T	C	0.0188	-0.0547903	0.00646155	2.26e-17	834362	T	C	0.0267	-0.14817	0.06125	0.0156	259928	71.9033	8.62e-05	2
LDL cholesterol, mg/dL	rs17580	14	94847262	A	T	0.034	0.053693	0.00450117	8.39e-33	834345	A	T	0.00917	-0.24357	0.10091	0.0158	259928	142.293	0.000170516	2
LDL cholesterol, mg/dL	rs117142879	19	45305584	T	C	0.0167	0.0641734	0.00698563	4.06e-20	833603	T	C	0.0404	0.11609	0.04917	0.0182	259928	84.391	0.000101226	2
LDL cholesterol, mg/dL	rs61882680	11	46370636	T	C	0.0295	-0.0293744	0.00492768	2.51e-09	842616	T	C	0.0404	-0.11544	0.04923	0.019	259928	35.5312	4.22e-05	2
LDL cholesterol, mg/dL	rs9524538	13	95218192	A	G	0.235	0.0174327	0.00192552	1.38e-19	838265	A	G	0.238	0.05325	0.02275	0.0192	259928	81.9724	9.78e-05	2
LDL cholesterol, mg/dL	rs55714927	17	7080316	T	C	0.187	-0.0352417	0.00219692	6.56e-58	800191	T	C	0.265	-0.05193	0.02229	0.0198	259928	257.328	0.000321481	2
LDL cholesterol, mg/dL	rs2792751	10	113940329	T	C	0.285	0.0232414	0.00179441	2.29e-38	841824	T	C	0.318	-0.04623	0.0208	0.0263	259928	167.754	0.000199235	2
LDL cholesterol, mg/dL	rs10263252	7	1049949	A	G	0.208	-0.0214609	0.00203385	4.98e-26	835854	A	G	0.26	-0.04889	0.02208	0.0268	259928	111.342	0.00013319	2
LDL cholesterol, mg/dL	rs1870140	10	82246749	A	G	0.159	-0.0127029	0.00226784	2.13e-08	837338	A	G	0.196	-0.05365	0.02449	0.0285	259928	31.3723	3.75e-05	2
LDL cholesterol, mg/dL	rs900776	8	21918089	C	A	0.167	-0.019488	0.00223711	3.01e-18	836906	C	A	0.226	0.05	0.02321	0.0312	259928	75.8829	9.07e-05	2
LDL cholesterol, mg/dL	rs240762	6	100985574	C	T	0.406	0.0130764	0.00170102	1.5e-14	828573	C	T	0.388	-0.0426	0.01985	0.0318	259928	59.0982	7.13e-05	2
LDL cholesterol, mg/dL	rs6689	6	32627700	G	A	0.21	0.0413857	0.00229933	1.98e-72	822712	G	A	0.251	0.04648	0.02234	0.0374	259928	323.968	0.000393626	2
LDL cholesterol, mg/dL	rs7903259	10	17259642	G	C	0.417	0.0174229	0.00168568	4.85e-25	812533	G	C	0.416	-0.04058	0.01967	0.0391	259928	106.83	0.000131461	2
LDL cholesterol, mg/dL	rs745763	2	43455654	C	T	0.168	0.0181903	0.00235623	1.16e-14	842316	C	T	0.168	-0.05352	0.02597	0.0393	259928	59.604	7.08e-05	2
LDL cholesterol, mg/dL	rs1136348	1	16661427	T	C	0.154	-0.0133317	0.00234493	1.31e-08	841624	T	C	0.113	-0.06076	0.03027	0.0447	259928	32.3164	3.84e-05	2
LDL cholesterol, mg/dL	rs2125345	17	73782191	C	T	0.291	-0.017998	0.0018019	1.71e-23	841762	C	T	0.223	-0.04626	0.02316	0.0457	259928	99.7719	0.000118514	2
LDL cholesterol, mg/dL	rs1375131	2	135954797	C	T	0.341	0.020758	0.00211485	9.67e-23	698625	C	T	0.408	0.03905	0.01976	0.0481	259928	96.3411	0.000137882	2
LDL cholesterol, mg/dL	rs342467	4	88052219	T	C	0.401	-0.00963374	0.00167446	8.75e-09	842570	T	C	0.468	0.03799	0.01939	0.0501	259928	33.1009	3.93e-05	2
LDL cholesterol, mg/dL	rs67890964	16	83979317	C	T	0.385	-0.0188852	0.00176106	7.87e-27	813322	C	T	0.524	-0.03599	0.01953	0.0653	259928	115	0.000141376	2
LDL cholesterol, mg/dL	rs77502095	12	133119022	A	G	0.141	0.0160538	0.0024867	1.08e-10	713371	A	G	0.127	-0.05294	0.02898	0.0678	259928	41.671	5.84e-05	2
LDL cholesterol, mg/dL	rs2112653	5	74562564	C	T	0.441	0.0630539	0.001721	1e-200	828375	C	T	0.49	0.03463	0.01944	0.0748	259928	913.763	0.00110187	2
LDL cholesterol, mg/dL	rs1109375	19	10914719	G	C	0.17	-0.0708185	0.00217637	1e-200	838108	G	C	0.137	-0.0495	0.02812	0.0784	259928	913.763	0.00108908	2
LDL cholesterol, mg/dL	rs138335	22	41227086	C	G	0.347	0.0127459	0.00178452	9.17e-13	824251	C	G	0.369	-0.03451	0.02	0.0844	259928	51.0142	6.19e-05	2
LDL cholesterol, mg/dL	rs13108218	4	3443931	A	G	0.387	0.0164271	0.00174087	3.87e-21	824484	A	G	0.323	-0.03565	0.02076	0.0859	259928	89.0395	0.000107983	2
LDL cholesterol, mg/dL	rs6107650	20	5526113	G	A	0.39	-0.0108402	0.00170277	1.94e-10	832824	G	A	0.353	-0.03469	0.02023	0.0863	259928	40.5262	4.87e-05	2
LDL cholesterol, mg/dL	rs4239702	20	44749251	T	C	0.282	-0.010985	0.00180945	1.27e-09	837412	T	C	0.288	-0.03664	0.02152	0.0887	259928	36.8588	4.4e-05	2
LDL cholesterol, mg/dL	rs207637	13	33085469	G	T	0.385	0.0106714	0.00169526	3.08e-10	832806	G	T	0.377	-0.03382	0.01995	0.0901	259928	39.6232	4.76e-05	2
LDL cholesterol, mg/dL	rs35046559	20	62344480	G	A	0.246	0.0120592	0.00191537	3.05e-10	839788	G	A	0.2	0.04093	0.02416	0.0902	259928	39.6423	4.72e-05	2
LDL cholesterol, mg/dL	rs67777803	17	27323322	T	G	0.168	-0.0146354	0.00221135	3.63e-11	837423	T	G	0.167	0.04378	0.02599	0.0921	259928	43.8038	5.23e-05	2
LDL cholesterol, mg/dL	rs10858093	1	109949756	T	C	0.0234	0.0500545	0.0061159	2.74e-16	830998	T	C	0.0382	-0.08611	0.05121	0.0927	259928	66.982	8.06e-05	2
LDL cholesterol, mg/dL	rs825474	12	124567132	G	A	0.416	-0.0090494	0.00165384	4.46e-08	837408	G	A	0.404	0.03298	0.01972	0.0944	259928	29.9384	3.58e-05	2
LDL cholesterol, mg/dL	rs2297400	9	107599481	C	T	0.125	0.0156217	0.00252459	6.1e-10	842012	C	T	0.0999	0.05402	0.03248	0.0962	259928	38.2892	4.55e-05	2
LDL cholesterol, mg/dL	rs62075819	17	46982544	T	C	0.358	0.0101049	0.00175487	8.5e-09	832740	T	C	0.348	0.03359	0.02025	0.0971	259928	33.1572	3.98e-05	2
LDL cholesterol, mg/dL	rs4465	22	35708790	C	T	0.358	0.0144045	0.00172435	6.62e-17	829354	C	T	0.39	0.0326	0.01976	0.0989	259928	69.783	8.41e-05	2
LDL cholesterol, mg/dL	rs7515577	1	93009438	C	A	0.207	-0.0251741	0.0020404	5.67e-35	842629	C	A	0.223	0.0384	0.02328	0.0991	259928	152.221	0.000180618	2
LDL cholesterol, mg/dL	rs7300593	12	53790450	C	T	0.172	0.0131397	0.0021672	1.34e-09	838316	C	T	0.162	0.04297	0.02613	0.1	259928	36.7542	4.38e-05	2
LDL cholesterol, mg/dL	rs56223611	7	87083157	A	C	0.142	-0.0144801	0.00234893	7.07e-10	839109	A	C	0.139	-0.04596	0.028	0.101	259928	38.0012	4.53e-05	2
LDL cholesterol, mg/dL	rs12055389	6	161091952	T	C	0.0592	-0.0284206	0.00349987	4.64e-16	842485	T	C	0.104	-0.05266	0.03219	0.102	259928	65.9437	7.83e-05	2
LDL cholesterol, mg/dL	rs75393372	6	139187883	C	T	0.0776	0.0196906	0.00307061	1.43e-10	842581	C	T	0.061	0.06567	0.04037	0.104	259928	41.1222	4.88e-05	2
LDL cholesterol, mg/dL	rs11159099	14	75235397	G	A	0.461	-0.00950962	0.00166729	1.17e-08	834891	G	A	0.365	0.0324	0.02006	0.106	259928	32.5361	3.9e-05	2
LDL cholesterol, mg/dL	rs12657266	5	156396003	C	T	0.365	-0.0325582	0.00169486	3.05e-82	839179	C	T	0.333	0.03327	0.02057	0.106	259928	369.026	0.000439554	2
LDL cholesterol, mg/dL	rs112170089	6	160502019	A	G	0.0164	0.0550129	0.00760999	4.86e-13	705308	A	G	0.0168	0.12234	0.07627	0.109	259928	52.2607	7.41e-05	2
LDL cholesterol, mg/dL	rs71311871	3	58420613	G	A	0.081	-0.0363035	0.00297194	2.57e-34	842628	G	A	0.0789	0.05776	0.03602	0.109	259928	149.218	0.000177055	2
LDL cholesterol, mg/dL	rs76643124	9	136356448	A	G	0.0286	-0.029786	0.00496212	1.94e-09	834957	A	G	0.104	-0.0506	0.03206	0.114	259928	36.033	4.32e-05	2
LDL cholesterol, mg/dL	rs11846704	14	35186694	T	C	0.267	-0.0123206	0.00184495	2.42e-11	842549	T	C	0.281	-0.03389	0.02155	0.116	259928	44.5975	5.29e-05	2
LDL cholesterol, mg/dL	rs10903129	1	25768937	A	G	0.458	-0.0246873	0.00163621	1.94e-51	842628	A	G	0.453	-0.03006	0.01935	0.12	259928	227.65	0.000270095	2
LDL cholesterol, mg/dL	rs12445804	16	11706100	A	G	0.077	0.0290581	0.00316767	4.59e-20	834346	A	G	0.112	-0.04816	0.03099	0.12	259928	84.1484	0.000100846	2
LDL cholesterol, mg/dL	rs12054451	3	122064369	G	T	0.26	0.0150594	0.00186614	7.04e-16	842630	G	T	0.236	-0.03519	0.02284	0.123	259928	65.122	7.73e-05	2
LDL cholesterol, mg/dL	rs9837622	3	32514647	A	T	0.0725	-0.0350233	0.00321484	1.23e-27	842623	A	T	0.0708	0.05806	0.03792	0.126	259928	118.681	0.000140828	2
LDL cholesterol, mg/dL	rs28375625	15	49742494	A	C	0.459	-0.00929419	0.00166407	2.33e-08	830211	A	C	0.402	-0.03016	0.01976	0.127	259928	31.1981	3.76e-05	2
LDL cholesterol, mg/dL	rs60847460	10	113983758	T	C	0.138	-0.0181483	0.00234927	1.12e-14	841691	T	C	0.129	0.04381	0.02877	0.128	259928	59.673	7.09e-05	2
LDL cholesterol, mg/dL	rs7955221	12	100850750	C	A	0.453	-0.011502	0.00169065	1.02e-11	829349	C	A	0.533	-0.02856	0.01943	0.142	259928	46.2897	5.58e-05	2
LDL cholesterol, mg/dL	rs12320328	12	25408464	G	A	0.0824	-0.0257293	0.0029879	7.23e-18	842634	G	A	0.15	-0.04007	0.02734	0.143	259928	74.1528	8.8e-05	2
LDL cholesterol, mg/dL	rs17776811	14	90066451	A	C	0.403	0.0105738	0.00166984	2.42e-10	836904	A	C	0.412	0.02897	0.01979	0.143	259928	40.0943	4.79e-05	2
LDL cholesterol, mg/dL	rs17647249	17	65195226	T	C	0.499	0.0133764	0.00168619	2.14e-15	829373	T	C	0.577	0.02849	0.01957	0.146	259928	62.9317	7.59e-05	2
LDL cholesterol, mg/dL	rs7184567	16	31021078	T	C	0.375	0.0112231	0.00171684	6.27e-11	829378	T	C	0.393	-0.02799	0.01975	0.156	259928	42.7344	5.15e-05	2
LDL cholesterol, mg/dL	rs77704739	5	52080909	C	T	0.0361	-0.0488493	0.00440125	1.27e-28	842617	C	T	0.0307	0.07827	0.05562	0.159	259928	123.186	0.000146173	2
LDL cholesterol, mg/dL	rs2296288	1	183072590	T	C	0.442	-0.0111913	0.00166042	1.58e-11	841797	T	C	0.413	-0.02747	0.01963	0.162	259928	45.4324	5.4e-05	2
LDL cholesterol, mg/dL	rs77960347	18	47109955	G	A	0.0121	0.0639705	0.00740546	5.71e-18	839817	G	A	0.00738	-0.15684	0.11205	0.162	259928	74.6187	8.88e-05	2
LDL cholesterol, mg/dL	rs1250259	2	216300482	T	A	0.264	-0.0174669	0.00188932	2.35e-20	841821	T	A	0.211	0.033	0.02368	0.163	259928	85.472	0.000101522	2
LDL cholesterol, mg/dL	rs241056	5	176528106	A	G	0.256	-0.0112623	0.00193135	5.5e-09	829084	A	G	0.29	0.02968	0.02133	0.164	259928	34.004	4.1e-05	2
LDL cholesterol, mg/dL	rs3732359	3	119536429	G	A	0.236	0.0139251	0.00192224	4.35e-13	840017	G	A	0.308	0.02825	0.02088	0.176	259928	52.4784	6.25e-05	2
LDL cholesterol, mg/dL	rs11870935	17	45732605	G	A	0.491	0.0248758	0.00164627	1.38e-51	842619	G	A	0.466	-0.02581	0.01937	0.183	259928	228.328	0.000270902	2
LDL cholesterol, mg/dL	rs4946713	6	106374015	A	C	0.443	-0.0106838	0.00165329	1.03e-10	840017	A	C	0.397	-0.02601	0.01971	0.187	259928	41.7637	4.97e-05	2
LDL cholesterol, mg/dL	rs438568	20	12958687	A	G	0.392	-0.0132502	0.00167775	2.84e-15	838288	A	G	0.336	0.02642	0.02043	0.196	259928	62.3743	7.44e-05	2
LDL cholesterol, mg/dL	rs60417583	20	62890877	T	G	0.165	0.0146873	0.00237175	5.92e-10	719937	T	G	0.125	-0.03828	0.02962	0.196	259928	38.3476	5.33e-05	2
LDL cholesterol, mg/dL	rs62399909	6	34339793	A	C	0.0868	0.0164644	0.00291773	1.67e-08	841821	A	C	0.1	-0.04156	0.03215	0.196	259928	31.8448	3.78e-05	2
LDL cholesterol, mg/dL	rs42122	7	72841823	A	G	0.161	0.0148516	0.00228058	7.41e-11	842527	A	G	0.16	0.03378	0.02642	0.201	259928	42.4076	5.03e-05	2
LDL cholesterol, mg/dL	rs6940814	6	42924932	A	G	0.416	0.0136555	0.00165691	1.7e-16	842622	A	G	0.496	0.02481	0.0195	0.203	259928	67.9231	8.06e-05	2
LDL cholesterol, mg/dL	rs7327867	13	32968591	G	A	0.474	0.0192627	0.00165184	2.01e-31	835703	G	A	0.437	-0.02476	0.01954	0.205	259928	135.985	0.000162694	2
LDL cholesterol, mg/dL	rs2738445	19	11227070	C	T	0.43	-0.0529756	0.00166568	1e-200	825448	C	T	0.396	0.02489	0.01976	0.208	259928	913.763	0.00110577	2
LDL cholesterol, mg/dL	rs368280	8	81379656	A	C	0.253	0.0110916	0.00189077	4.46e-09	842633	A	C	0.212	0.02954	0.02362	0.211	259928	34.4118	4.08e-05	2
LDL cholesterol, mg/dL	rs1177809	3	12466490	G	A	0.344	-0.0235628	0.00173211	3.82e-42	832755	G	A	0.355	0.02516	0.02024	0.214	259928	185.054	0.00022217	2
LDL cholesterol, mg/dL	rs150474434	2	118845121	A	G	0.0919	-0.042255	0.00284724	7.99e-50	842548	A	G	0.0787	-0.04474	0.03597	0.214	259928	220.247	0.000261338	2
LDL cholesterol, mg/dL	rs1800961	20	43042364	T	C	0.0348	-0.0490589	0.00448928	8.47e-28	839092	T	C	0.0452	0.05703	0.04607	0.216	259928	119.421	0.000142302	2
LDL cholesterol, mg/dL	rs7206039	16	71645914	A	C	0.371	0.0120933	0.0017572	5.9e-12	802570	A	C	0.395	-0.02452	0.0198	0.216	259928	47.3625	5.9e-05	2
LDL cholesterol, mg/dL	rs1556857	6	116325559	C	T	0.399	-0.0154386	0.00166483	1.8e-20	842624	C	T	0.395	-0.02444	0.01978	0.217	259928	85.9993	0.000102051	2
LDL cholesterol, mg/dL	rs34707604	4	69491456	C	T	0.242	0.0300612	0.00232653	3.42e-38	741286	C	T	0.263	0.02754	0.02231	0.217	259928	166.956	0.000225175	2
LDL cholesterol, mg/dL	rs80215559	6	25918225	C	T	0.0615	-0.0576484	0.0034333	2.84e-63	841527	C	T	0.0387	-0.06133	0.05027	0.222	259928	281.938	0.00033492	2
LDL cholesterol, mg/dL	rs11621792	14	24871926	T	C	0.448	0.0207703	0.00168904	9.39e-35	826464	T	C	0.368	-0.02381	0.02004	0.235	259928	151.218	0.000182937	2
LDL cholesterol, mg/dL	rs58542926	19	19379549	T	C	0.0752	-0.0987628	0.00309447	1e-200	842523	T	C	0.0643	-0.0465	0.03939	0.238	259928	913.763	0.00108338	2
LDL cholesterol, mg/dL	rs1584688	3	160267858	C	T	0.449	0.0129744	0.0017073	2.98e-14	830171	C	T	0.373	0.02346	0.01996	0.24	259928	57.7476	6.96e-05	2
LDL cholesterol, mg/dL	rs34503352	19	58651296	A	G	0.161	-0.0286724	0.00225316	4.27e-37	842632	A	G	0.131	0.03332	0.02851	0.243	259928	161.937	0.000192144	2
LDL cholesterol, mg/dL	rs11691033	2	44229762	T	A	0.324	-0.0112346	0.00174821	1.31e-10	842603	T	A	0.315	-0.02403	0.02087	0.249	259928	41.2936	4.9e-05	2
LDL cholesterol, mg/dL	rs12732125	1	55470153	T	C	0.0182	-0.206366	0.00635354	1e-200	836591	T	C	0.0543	0.05053	0.0438	0.249	259928	913.763	0.00109106	2
LDL cholesterol, mg/dL	rs8121509	20	62712053	C	T	0.452	-0.0138735	0.00176437	3.75e-15	682728	C	T	0.509	0.02226	0.01944	0.252	259928	61.827	9.06e-05	2
LDL cholesterol, mg/dL	rs6426060	1	224384711	A	T	0.119	-0.0138604	0.00254218	4.98e-08	839200	A	T	0.05	0.04951	0.04379	0.258	259928	29.7246	3.54e-05	2
LDL cholesterol, mg/dL	rs11999532	9	139371405	C	G	0.267	-0.014828	0.0018434	8.71e-16	836905	C	G	0.249	-0.02501	0.02232	0.263	259928	64.7026	7.73e-05	2
LDL cholesterol, mg/dL	rs9909417	17	18679442	A	G	0.288	0.0103097	0.00183725	2.01e-08	838528	A	G	0.346	0.02251	0.02039	0.27	259928	31.4849	3.75e-05	2
LDL cholesterol, mg/dL	rs2665404	17	57875396	C	T	0.459	-0.01086	0.00166224	6.43e-11	828554	C	T	0.462	-0.02139	0.01944	0.271	259928	42.6851	5.15e-05	2
LDL cholesterol, mg/dL	rs360804	2	62939397	A	G	0.316	-0.0220517	0.00177875	2.7e-35	841788	A	G	0.357	0.02199	0.02019	0.276	259928	153.695	0.000182549	2
LDL cholesterol, mg/dL	rs13189347	5	122828560	C	A	0.448	-0.016538	0.00165943	2.15e-23	841710	C	A	0.485	-0.02047	0.01938	0.291	259928	99.3184	0.000117982	2
LDL cholesterol, mg/dL	rs603424	10	102075479	A	G	0.169	0.0142356	0.00223825	2.02e-10	834113	A	G	0.116	0.0319	0.03029	0.292	259928	40.4472	4.85e-05	2
LDL cholesterol, mg/dL	rs6894249	5	131797547	G	A	0.389	0.0157198	0.00168467	1.05e-20	839110	G	A	0.464	-0.02031	0.01939	0.295	259928	87.0652	0.000103749	2
LDL cholesterol, mg/dL	rs78946096	3	132188163	G	A	0.0471	-0.0412973	0.00387575	1.65e-26	831939	G	A	0.0626	-0.04164	0.04005	0.299	259928	113.532	0.000136448	2
LDL cholesterol, mg/dL	rs11105294	12	89858839	A	G	0.339	0.0123242	0.00175727	2.33e-12	830192	A	G	0.341	-0.02112	0.02044	0.301	259928	49.1844	5.92e-05	2
LDL cholesterol, mg/dL	rs4970829	1	109757295	A	G	0.0716	-0.11002	0.00317818	1e-200	842567	A	G	0.111	-0.03138	0.03097	0.311	259928	913.763	0.00108333	2
LDL cholesterol, mg/dL	rs2737252	8	116663898	A	G	0.276	-0.0220378	0.00182553	1.48e-33	842630	A	G	0.309	-0.02118	0.02097	0.312	259928	145.74	0.000172929	2
LDL cholesterol, mg/dL	rs756559	15	101907189	G	A	0.31	-0.0107809	0.00176191	9.42e-10	838309	G	A	0.304	-0.02117	0.02101	0.314	259928	37.4414	4.47e-05	2
LDL cholesterol, mg/dL	rs11000443	10	74665640	A	C	0.0433	-0.0230389	0.00399798	8.28e-09	842633	A	C	0.0397	-0.04963	0.04972	0.318	259928	33.2082	3.94e-05	2
LDL cholesterol, mg/dL	rs11787335	8	145044104	T	C	0.353	0.0238304	0.00173881	9.48e-43	833060	T	C	0.356	-0.02014	0.02022	0.319	259928	187.826	0.000225415	2
LDL cholesterol, mg/dL	rs5746498	22	18435794	C	T	0.237	0.0139188	0.00202718	6.6e-12	823657	C	T	0.197	-0.02428	0.02443	0.32	259928	47.1428	5.72e-05	2
LDL cholesterol, mg/dL	rs10910522	1	235011725	A	G	0.433	-0.0110832	0.00168345	4.59e-11	809327	A	G	0.409	-0.0196	0.01973	0.321	259928	43.3446	5.36e-05	2
LDL cholesterol, mg/dL	rs62075782	17	40536804	C	G	0.226	-0.0121178	0.00213238	1.33e-08	823076	C	G	0.262	-0.02188	0.02204	0.321	259928	32.287	3.92e-05	2
LDL cholesterol, mg/dL	rs17526980	8	28950309	T	C	0.0298	0.0295658	0.00473706	4.34e-10	841736	T	C	0.0275	-0.05777	0.05896	0.327	259928	38.9536	4.63e-05	2
LDL cholesterol, mg/dL	rs140488605	2	44063346	T	C	0.0424	0.0745369	0.00444486	4.1e-63	831941	T	C	0.0261	-0.05985	0.06135	0.329	259928	281.206	0.000337899	2
LDL cholesterol, mg/dL	rs174546	11	61569830	T	C	0.347	-0.0436672	0.00171649	9.15e-143	841824	T	C	0.413	0.01904	0.01962	0.332	259928	647.185	0.0007682	2
LDL cholesterol, mg/dL	rs11057841	12	125316743	T	C	0.142	0.0205123	0.00237329	5.48e-18	835092	T	C	0.14	-0.02717	0.02806	0.333	259928	74.6999	8.94e-05	2
LDL cholesterol, mg/dL	rs13161656	5	141916867	C	T	0.108	0.0224598	0.00265533	2.71e-17	841815	C	T	0.125	0.02781	0.02924	0.342	259928	71.545	8.5e-05	2
LDL cholesterol, mg/dL	rs72836561	17	41926126	T	C	0.0296	-0.0371865	0.00481977	1.21e-14	836742	T	C	0.0322	0.05137	0.05505	0.351	259928	59.5209	7.11e-05	2
LDL cholesterol, mg/dL	rs11635502	15	63771730	A	G	0.306	0.0126574	0.00179194	1.62e-12	842632	A	G	0.306	0.01944	0.02095	0.353	259928	49.8974	5.92e-05	2
LDL cholesterol, mg/dL	rs13112099	4	69537733	G	T	0.471	0.0113568	0.00185108	8.5e-10	749697	G	T	0.536	0.01796	0.01945	0.356	259928	37.6419	5.02e-05	2
LDL cholesterol, mg/dL	rs11206517	1	55526428	G	T	0.0393	0.0811491	0.00429602	1.4e-79	842599	G	T	0.0452	-0.04263	0.04624	0.357	259928	356.801	0.000423275	2
LDL cholesterol, mg/dL	rs12533280	7	36171953	T	C	0.2	0.015997	0.00206326	8.96e-15	841822	T	C	0.216	0.02155	0.02357	0.361	259928	60.1122	7.14e-05	2
LDL cholesterol, mg/dL	rs4804815	19	7842669	G	C	0.264	-0.0116692	0.00191263	1.05e-09	798043	G	C	0.227	0.02099	0.02307	0.363	259928	37.2297	4.66e-05	2
LDL cholesterol, mg/dL	rs1031101	10	54533360	G	A	0.142	0.0130442	0.00232974	2.16e-08	842633	G	A	0.132	0.02573	0.02852	0.367	259928	31.3451	3.72e-05	2
LDL cholesterol, mg/dL	rs34927723	7	21422925	T	C	0.157	-0.0135139	0.00228019	3.09e-09	841812	T	C	0.147	-0.02444	0.0274	0.372	259928	35.1263	4.17e-05	2
LDL cholesterol, mg/dL	rs55696093	7	21605973	G	A	0.206	0.0384037	0.00202693	4.7e-80	841792	G	A	0.215	-0.02088	0.02357	0.376	259928	358.978	0.000426264	2
LDL cholesterol, mg/dL	rs80098465	1	56323794	A	G	0.0334	-0.042759	0.00463693	2.93e-20	842620	A	G	0.018	-0.06458	0.07324	0.378	259928	85.0359	0.000100908	2
LDL cholesterol, mg/dL	rs793900	4	185253019	T	C	0.408	0.0107502	0.00166363	1.03e-10	839708	T	C	0.455	-0.01693	0.0194	0.383	259928	41.7637	4.97e-05	2
LDL cholesterol, mg/dL	rs4390169	1	155106054	A	G	0.487	0.0125567	0.00163311	1.48e-14	841825	A	G	0.492	0.01682	0.01932	0.384	259928	59.1246	7.02e-05	2
LDL cholesterol, mg/dL	rs113371168	6	11837368	A	G	0.0678	-0.018493	0.0032589	1.39e-08	841821	A	G	0.0243	-0.0545	0.06279	0.385	259928	32.2013	3.83e-05	2
LDL cholesterol, mg/dL	rs7046887	9	78736048	T	C	0.464	0.013191	0.00164661	1.14e-15	842599	T	C	0.446	-0.01682	0.01941	0.386	259928	64.1723	7.62e-05	2
LDL cholesterol, mg/dL	rs11650379	17	29460252	G	A	0.0128	-0.0474849	0.00769225	6.7e-10	824052	G	A	0.0346	-0.04673	0.054	0.387	259928	38.1061	4.62e-05	2
LDL cholesterol, mg/dL	rs615552	9	22026077	C	T	0.438	0.0108661	0.00166915	7.52e-11	827960	C	T	0.437	-0.01672	0.01949	0.391	259928	42.3788	5.12e-05	2
LDL cholesterol, mg/dL	rs45505501	11	118405305	A	G	0.137	0.0184133	0.0024269	3.27e-14	841793	A	G	0.157	-0.02282	0.02666	0.392	259928	57.565	6.84e-05	2
LDL cholesterol, mg/dL	rs6794351	3	136292279	C	T	0.24	-0.0123288	0.00203869	1.47e-09	832818	C	T	0.231	-0.01948	0.02289	0.395	259928	36.5737	4.39e-05	2
LDL cholesterol, mg/dL	rs138483078	1	55489240	A	G	0.142	0.0329718	0.00235618	1.7e-44	839100	A	G	0.092	0.02841	0.03356	0.397	259928	195.827	0.000233324	2
LDL cholesterol, mg/dL	rs77631946	11	63688374	A	C	0.0895	-0.0174779	0.00293504	2.6e-09	831130	A	C	0.109	-0.02656	0.03139	0.398	259928	35.4626	4.27e-05	2
LDL cholesterol, mg/dL	rs150688657	17	7505801	A	G	0.103	0.0211834	0.00274324	1.14e-14	841730	A	G	0.0778	-0.03023	0.0363	0.405	259928	59.6382	7.08e-05	2
LDL cholesterol, mg/dL	rs146534110	6	160578069	T	G	0.0108	0.0745757	0.00815089	5.73e-20	840465	T	G	0.00548	-0.10972	0.13229	0.407	259928	83.7098	9.96e-05	2
LDL cholesterol, mg/dL	rs414850	21	40543337	C	A	0.411	-0.0116462	0.00170253	7.89e-12	837490	C	A	0.311	0.01705	0.02088	0.414	259928	46.7929	5.59e-05	2
LDL cholesterol, mg/dL	rs3745686	19	11564993	A	G	0.0421	-0.0301949	0.004256	1.3e-12	829936	A	G	0.0557	-0.03456	0.04258	0.417	259928	50.3292	6.06e-05	2
LDL cholesterol, mg/dL	rs55921103	3	69810294	G	T	0.364	-0.0110923	0.00175084	2.37e-10	830158	G	T	0.389	0.0161	0.01989	0.418	259928	40.135	4.83e-05	2
LDL cholesterol, mg/dL	rs5752963	22	30203833	A	G	0.036	0.0289151	0.00431243	2.01e-11	841760	A	G	0.0481	-0.03634	0.04498	0.419	259928	44.961	5.34e-05	2
LDL cholesterol, mg/dL	rs4939883	18	47167214	T	C	0.175	-0.01618	0.00214553	4.65e-14	841825	T	C	0.176	-0.02016	0.02532	0.426	259928	56.8725	6.76e-05	2
LDL cholesterol, mg/dL	rs4075673	2	21150787	T	C	0.442	0.058933	0.00165753	1e-200	842323	T	C	0.398	0.01553	0.01973	0.431	259928	913.763	0.00108364	2
LDL cholesterol, mg/dL	rs3747207	22	44324855	A	G	0.226	-0.013948	0.0019572	1.03e-12	841712	A	G	0.226	-0.0181	0.02311	0.434	259928	50.7861	6.03e-05	2
LDL cholesterol, mg/dL	rs61886346	10	96101364	T	C	0.059	-0.0220284	0.00349603	2.96e-10	841786	T	C	0.0585	-0.03215	0.04122	0.435	259928	39.7008	4.72e-05	2
LDL cholesterol, mg/dL	rs9423289	10	124704695	C	T	0.423	-0.0219931	0.00166027	4.71e-40	837481	C	T	0.376	0.01543	0.01999	0.44	259928	175.477	0.000209486	2
LDL cholesterol, mg/dL	rs2302434	7	75630183	T	C	0.177	0.0121599	0.00216649	1.99e-08	842586	T	C	0.318	-0.01602	0.02086	0.442	259928	31.5043	3.74e-05	2
LDL cholesterol, mg/dL	rs11601507	11	5701074	A	C	0.07	0.0404129	0.00317615	4.36e-37	841664	A	C	0.0791	-0.02753	0.03599	0.444	259928	161.896	0.000192315	2
LDL cholesterol, mg/dL	rs76970536	11	126250680	A	G	0.0713	0.058869	0.0031369	1.42e-78	841748	A	G	0.117	-0.02295	0.03033	0.449	259928	352.181	0.000418218	2
LDL cholesterol, mg/dL	rs4234798	4	7219933	T	G	0.393	-0.0099461	0.00167231	2.72e-09	836904	T	G	0.381	0.01474	0.01994	0.46	259928	35.3747	4.23e-05	2
LDL cholesterol, mg/dL	rs2642438	1	220970028	A	G	0.293	-0.0254484	0.00180491	3.82e-45	829403	A	G	0.284	-0.01559	0.02147	0.468	259928	198.798	0.000239632	2
LDL cholesterol, mg/dL	rs11075253	16	15148646	A	C	0.302	0.0105616	0.00181806	6.27e-09	826118	A	C	0.284	0.01537	0.02144	0.474	259928	33.749	4.09e-05	2
LDL cholesterol, mg/dL	rs138692741	19	45467132	T	C	0.0351	0.0689244	0.00481259	1.6e-46	831941	T	C	0.0332	0.03903	0.05478	0.476	259928	205.113	0.000246487	2
LDL cholesterol, mg/dL	rs28615248	8	55451193	C	T	0.195	0.0245532	0.00207701	3.03e-32	841773	C	T	0.219	0.0167	0.02341	0.476	259928	139.743	0.000165983	2
LDL cholesterol, mg/dL	rs10832956	11	18645668	T	C	0.279	-0.0211529	0.00182597	4.94e-31	839210	T	C	0.384	0.01394	0.01987	0.483	259928	134.2	0.000159887	2
LDL cholesterol, mg/dL	rs11673465	19	59038895	C	T	0.21	0.0160463	0.00207508	1.05e-14	825293	C	T	0.231	-0.01603	0.02308	0.487	259928	59.8001	7.25e-05	2
LDL cholesterol, mg/dL	rs11620731	14	70817141	T	C	0.147	-0.0249009	0.00232814	1.07e-26	837502	T	C	0.151	0.01857	0.02693	0.49	259928	114.391	0.000136567	2
LDL cholesterol, mg/dL	rs10260606	7	44584551	C	G	0.201	0.0429168	0.00211491	1.5e-91	813753	C	G	0.326	0.01418	0.02067	0.493	259928	411.783	0.000505774	2
LDL cholesterol, mg/dL	rs113330691	19	45295886	A	G	0.0327	-0.230122	0.00455127	1e-200	836850	A	G	0.0226	0.04408	0.06515	0.499	259928	913.763	0.00109072	2
LDL cholesterol, mg/dL	rs28498684	9	16900695	A	G	0.41	0.0125232	0.00167091	6.64e-14	830210	A	G	0.44	0.01309	0.01944	0.501	259928	56.172	6.77e-05	2
LDL cholesterol, mg/dL	rs35313547	19	58352806	C	T	0.158	-0.0146065	0.00223071	5.83e-11	842540	C	T	0.143	-0.01849	0.02771	0.505	259928	42.8767	5.09e-05	2
LDL cholesterol, mg/dL	rs41279736	1	110043057	G	A	0.0287	0.0317272	0.00559031	1.38e-08	820970	G	A	0.051	0.02979	0.04467	0.505	259928	32.2153	3.92e-05	2
LDL cholesterol, mg/dL	rs3010277	5	72014400	G	A	0.21	-0.0173033	0.00200805	6.88e-18	842590	G	A	0.235	-0.01516	0.02283	0.507	259928	74.2507	8.81e-05	2
LDL cholesterol, mg/dL	rs61016611	20	34212151	A	G	0.101	-0.0323402	0.00272025	1.36e-32	841822	A	G	0.0765	0.0239	0.03626	0.51	259928	141.334	0.000167863	2
LDL cholesterol, mg/dL	rs1618633	19	2821030	G	C	0.353	0.0135479	0.0021028	1.17e-10	757539	G	C	0.41	-0.01294	0.01991	0.516	259928	41.5145	5.48e-05	2
LDL cholesterol, mg/dL	rs10818580	9	124415022	A	G	0.263	0.011009	0.00189063	5.78e-09	837412	A	G	0.245	0.01453	0.02244	0.517	259928	33.9073	4.05e-05	2
LDL cholesterol, mg/dL	rs75907879	1	16170903	T	C	0.121	0.0200726	0.0026267	2.14e-14	807978	T	C	0.147	-0.01774	0.02744	0.518	259928	58.399	7.23e-05	2
LDL cholesterol, mg/dL	rs6093446	20	39780932	A	G	0.269	0.0240166	0.00185641	2.78e-38	837496	A	G	0.243	0.01449	0.02247	0.519	259928	167.368	0.000199804	2
LDL cholesterol, mg/dL	rs247617	16	56990716	A	C	0.319	-0.0345992	0.00174742	2.97e-87	841805	A	C	0.28	-0.01385	0.02158	0.521	259928	392.045	0.000465503	2
LDL cholesterol, mg/dL	rs72768400	5	75046359	T	G	0.0372	-0.0344876	0.00487568	1.51e-12	826781	T	G	0.0402	-0.0312	0.04901	0.524	259928	50.0354	6.05e-05	2
LDL cholesterol, mg/dL	rs12016920	13	114639025	C	T	0.192	-0.0168089	0.00214556	4.72e-15	829436	C	T	0.13	0.0183	0.02885	0.526	259928	61.374	7.4e-05	2
LDL cholesterol, mg/dL	rs77860716	11	95456770	G	A	0.0484	0.0225834	0.00405209	2.5e-08	839905	G	A	0.0359	0.0329	0.05231	0.529	259928	31.0614	3.7e-05	2
LDL cholesterol, mg/dL	rs79391862	15	53739426	C	A	0.0231	-0.0646289	0.00603927	1e-26	833998	C	A	0.0316	-0.03474	0.05587	0.534	259928	114.525	0.000137302	2
LDL cholesterol, mg/dL	rs11638576	15	75260387	A	G	0.396	0.0145632	0.00175695	1.14e-16	825292	A	G	0.329	-0.01267	0.02062	0.539	259928	68.7111	8.32e-05	2
LDL cholesterol, mg/dL	rs16967478	16	15864284	A	G	0.157	-0.0122303	0.0022397	4.74e-08	841814	A	G	0.103	-0.01953	0.03185	0.54	259928	29.8203	3.54e-05	2
LDL cholesterol, mg/dL	rs6967728	7	97915637	A	G	0.182	-0.0160004	0.00219311	2.97e-13	830178	A	G	0.155	-0.01583	0.02669	0.553	259928	53.228	6.41e-05	2
LDL cholesterol, mg/dL	rs6682862	1	177938437	A	G	0.162	-0.0144936	0.00223146	8.3e-11	842631	A	G	0.163	0.01541	0.02618	0.556	259928	42.1858	5.01e-05	2
LDL cholesterol, mg/dL	rs8681	1	45468606	A	G	0.255	-0.0126664	0.00189063	2.09e-11	840014	A	G	0.25	-0.01315	0.02232	0.556	259928	44.8846	5.34e-05	2
LDL cholesterol, mg/dL	rs6602909	13	114551993	C	T	0.332	0.0161904	0.0018	2.37e-19	805198	C	T	0.345	0.01194	0.02037	0.558	259928	80.9036	0.000100467	2
LDL cholesterol, mg/dL	rs6792725	3	24520283	A	G	0.325	0.0159966	0.0018504	5.38e-18	823767	A	G	0.457	-0.01156	0.01974	0.558	259928	74.7362	9.07e-05	2
LDL cholesterol, mg/dL	rs76738473	19	33870906	C	T	0.0279	-0.0269765	0.00491234	3.98e-08	841746	C	T	0.0364	-0.03036	0.05237	0.562	259928	30.1592	3.58e-05	2
LDL cholesterol, mg/dL	rs9496567	6	100602753	A	G	0.233	-0.018775	0.00194996	6.07e-22	842614	A	G	0.208	0.01372	0.02395	0.567	259928	92.705	0.000110009	2
LDL cholesterol, mg/dL	rs12086676	1	55738663	T	C	0.174	-0.0265241	0.00217495	3.29e-34	842632	T	C	0.201	0.01376	0.02409	0.568	259928	148.727	0.000176472	2
LDL cholesterol, mg/dL	rs62119267	19	45134682	C	A	0.0198	-0.232667	0.00592446	1e-200	841289	C	A	0.00947	0.05635	0.0988	0.568	259928	913.763	0.00108497	2
LDL cholesterol, mg/dL	rs10184376	2	158442005	T	C	0.0737	-0.0271297	0.00310033	2.12e-18	842624	T	C	0.0575	0.0231	0.04115	0.575	259928	76.5751	9.09e-05	2
LDL cholesterol, mg/dL	rs6601302	8	9239458	T	G	0.248	0.015456	0.00193505	1.38e-15	834526	T	G	0.268	-0.01247	0.02226	0.575	259928	63.7959	7.64e-05	2
LDL cholesterol, mg/dL	rs138204164	4	120123417	G	C	0.135	-0.0137907	0.0024196	1.2e-08	841818	G	C	0.183	0.01396	0.02508	0.578	259928	32.4869	3.86e-05	2
LDL cholesterol, mg/dL	rs72631343	17	67191270	G	C	0.131	-0.0412315	0.00242949	1.34e-64	841731	G	C	0.143	-0.01527	0.02781	0.583	259928	288.024	0.000342064	2
LDL cholesterol, mg/dL	rs7404072	16	73096750	C	T	0.289	-0.0105599	0.00183399	8.52e-09	828487	C	T	0.276	0.01164	0.02165	0.591	259928	33.1527	4e-05	2
LDL cholesterol, mg/dL	rs9805560	13	50076079	G	A	0.465	0.0109092	0.0016504	3.84e-11	835654	G	A	0.503	-0.01036	0.01933	0.592	259928	43.6937	5.23e-05	2
LDL cholesterol, mg/dL	rs10184673	2	169827796	G	A	0.409	0.0195289	0.00168475	4.55e-31	842537	G	A	0.492	-0.01029	0.0193	0.594	259928	134.363	0.00015945	2
LDL cholesterol, mg/dL	rs28811342	17	18125845	C	T	0.2	0.0126134	0.00205471	8.32e-10	841811	C	T	0.141	0.01466	0.02765	0.596	259928	37.6836	4.48e-05	2
LDL cholesterol, mg/dL	rs11846741	14	64238580	G	A	0.0742	0.0171114	0.00313544	4.83e-08	841747	G	A	0.0577	-0.02167	0.04139	0.6	259928	29.7838	3.54e-05	2
LDL cholesterol, mg/dL	rs13005230	2	21914611	A	C	0.0962	-0.0200141	0.00331329	1.54e-09	782327	A	C	0.118	0.01594	0.0305	0.601	259928	36.483	4.66e-05	2
LDL cholesterol, mg/dL	rs56266464	2	44054991	A	G	0.0617	-0.109414	0.00342642	1e-200	842620	A	G	0.0806	0.01866	0.03581	0.602	259928	913.763	0.00108326	2
LDL cholesterol, mg/dL	rs17532301	13	41609047	A	G	0.0679	-0.0181759	0.00327396	2.83e-08	842595	A	G	0.038	0.02591	0.05037	0.607	259928	30.8207	3.66e-05	2
LDL cholesterol, mg/dL	rs77542162	17	67081278	G	A	0.018	0.169014	0.00626031	1.57e-160	837446	G	A	0.00674	0.05843	0.11778	0.62	259928	728.879	0.000869605	2
LDL cholesterol, mg/dL	rs28929474	14	94844947	T	C	0.0169	0.0652865	0.00625319	1.62e-25	840837	T	C	0.0198	-0.03406	0.06926	0.623	259928	109.003	0.00012962	2
LDL cholesterol, mg/dL	rs34019521	12	618790	C	G	0.252	0.0185098	0.00194149	1.52e-21	825347	C	G	0.272	0.01078	0.02192	0.623	259928	90.8885	0.00011011	2
LDL cholesterol, mg/dL	rs10761750	10	65128619	A	G	0.488	0.0148955	0.00164715	1.52e-19	842629	A	G	0.472	-0.0095	0.0194	0.624	259928	81.7814	9.7e-05	2
LDL cholesterol, mg/dL	rs2072560	11	116661826	T	C	0.0647	0.0441939	0.00331081	1.21e-40	839194	T	C	0.079	-0.01743	0.03591	0.627	259928	178.18	0.000212278	2
LDL cholesterol, mg/dL	rs6478851	9	131561110	A	G	0.234	-0.0149052	0.00193977	1.54e-14	839169	A	G	0.171	0.01243	0.02572	0.629	259928	59.0464	7.04e-05	2
LDL cholesterol, mg/dL	rs7864568	9	78212428	A	G	0.321	-0.0155363	0.00186321	7.53e-17	804264	A	G	0.442	-0.00943	0.01952	0.629	259928	69.529	8.64e-05	2
LDL cholesterol, mg/dL	rs9410207	9	91404799	C	T	0.066	-0.0209895	0.00333889	3.25e-10	838287	C	T	0.0322	-0.02602	0.05445	0.633	259928	39.5183	4.71e-05	2
LDL cholesterol, mg/dL	rs72729610	4	154190965	G	A	0.167	-0.0127422	0.00219052	5.99e-09	842624	G	A	0.197	-0.01128	0.02436	0.643	259928	33.8379	4.02e-05	2
LDL cholesterol, mg/dL	rs12454507	18	77825981	G	A	0.288	0.0106499	0.00189805	2.01e-08	717662	G	A	0.236	0.01045	0.02279	0.647	259928	31.4849	4.39e-05	2
LDL cholesterol, mg/dL	rs2911971	8	6607634	C	G	0.374	-0.0115058	0.00171702	2.07e-11	830142	C	G	0.402	-0.00905	0.01975	0.647	259928	44.9034	5.41e-05	2
LDL cholesterol, mg/dL	rs12551960	9	19267440	T	C	0.0794	0.0333328	0.00314515	3.04e-26	842612	T	C	0.0583	0.01859	0.04088	0.649	259928	112.32	0.000133283	2
LDL cholesterol, mg/dL	rs145275181	5	74201340	G	T	0.0107	0.0552084	0.00928661	2.77e-09	824009	G	T	0.00497	0.06205	0.13956	0.657	259928	35.3392	4.29e-05	2
LDL cholesterol, mg/dL	rs1883711	20	39179822	C	G	0.0322	0.127743	0.00498287	5.99e-145	834996	C	G	0.0628	-0.0175	0.04007	0.662	259928	657.227	0.000786485	2
LDL cholesterol, mg/dL	rs144900553	19	10798974	T	C	0.0136	-0.157835	0.00762517	3.52e-95	836412	T	C	0.0138	-0.03636	0.0853	0.67	259928	428.458	0.000511996	2
LDL cholesterol, mg/dL	rs118039278	6	160985526	A	G	0.0637	0.111285	0.00338885	1e-200	840055	A	G	0.0463	0.01945	0.04592	0.672	259928	913.763	0.00108656	2
LDL cholesterol, mg/dL	rs3184504	12	111884608	T	C	0.468	-0.0252589	0.00164729	4.56e-53	841824	T	C	0.409	-0.00824	0.01964	0.675	259928	235.119	0.00027922	2
LDL cholesterol, mg/dL	rs1169288	12	121416650	C	A	0.326	0.0354218	0.00175362	9.94e-91	841612	C	A	0.373	0.00826	0.02012	0.682	259928	408.01	0.000484562	2
LDL cholesterol, mg/dL	rs1044573	20	25206654	G	A	0.495	0.00985364	0.00167778	4.28e-09	836905	G	A	0.514	0.0079	0.01938	0.683	259928	34.492	4.12e-05	2
LDL cholesterol, mg/dL	rs1571536	9	92215638	T	C	0.485	0.00900151	0.0016427	4.26e-08	841736	T	C	0.501	-0.00764	0.01937	0.693	259928	30.0273	3.57e-05	2
LDL cholesterol, mg/dL	rs3780181	9	2640759	G	A	0.0708	-0.0347918	0.00324511	8.09e-27	842546	G	A	0.055	0.01681	0.04251	0.693	259928	114.945	0.000136408	2
LDL cholesterol, mg/dL	rs147654565	12	21029965	A	G	0.0323	-0.0283018	0.00466933	1.35e-09	842584	A	G	0.0239	0.0248	0.06307	0.694	259928	36.7397	4.36e-05	2
LDL cholesterol, mg/dL	rs2247139	12	122380274	A	G	0.136	0.014154	0.00238946	3.15e-09	841815	A	G	0.177	0.00986	0.02543	0.698	259928	35.0888	4.17e-05	2
LDL cholesterol, mg/dL	rs56118251	3	171534525	G	A	0.155	0.0154151	0.00223279	5.06e-12	842614	G	A	0.121	-0.01139	0.02958	0.7	259928	47.6636	5.66e-05	2
LDL cholesterol, mg/dL	rs17665178	6	52435243	G	C	0.304	-0.0182802	0.00184964	4.93e-23	827906	G	C	0.393	-0.00757	0.02	0.705	259928	97.675	0.000117965	2
LDL cholesterol, mg/dL	rs13357800	5	156422653	C	T	0.426	-0.00913704	0.00166485	4.06e-08	831903	C	T	0.412	0.00743	0.01968	0.706	259928	30.1206	3.62e-05	2
LDL cholesterol, mg/dL	rs896311	7	25934357	G	A	0.303	-0.0182306	0.00180451	5.37e-24	831975	G	A	0.297	0.00791	0.02113	0.708	259928	102.066	0.000122665	2
LDL cholesterol, mg/dL	rs7202323	16	72217113	G	T	0.227	-0.0208667	0.00196825	2.93e-26	842622	G	T	0.202	0.00888	0.02408	0.712	259928	112.393	0.000133368	2
LDL cholesterol, mg/dL	rs79598313	1	27284913	T	C	0.0237	0.0744943	0.00527652	2.94e-45	841706	T	C	0.0349	0.01948	0.05338	0.715	259928	199.319	0.000236749	2
LDL cholesterol, mg/dL	rs8041391	15	89102448	T	C	0.154	0.0147124	0.00237373	5.72e-10	836905	T	C	0.133	-0.01034	0.02866	0.718	259928	38.4147	4.59e-05	2
LDL cholesterol, mg/dL	rs10814052	9	33853571	A	C	0.162	0.0121709	0.00223167	4.93e-08	841816	A	C	0.136	-0.01005	0.02821	0.722	259928	29.7441	3.53e-05	2
LDL cholesterol, mg/dL	rs12208357	6	160543148	T	C	0.0694	0.0593462	0.00316784	2.62e-78	842626	T	C	0.0566	-0.01476	0.04175	0.724	259928	350.959	0.000416334	2
LDL cholesterol, mg/dL	rs3820897	2	3642361	T	C	0.198	0.0160617	0.00206453	7.26e-15	826221	T	C	0.353	0.0068	0.02042	0.739	259928	60.5264	7.33e-05	2
LDL cholesterol, mg/dL	rs117733303	6	160922870	G	A	0.0171	0.141976	0.00634571	7.13e-111	841753	G	A	0.0112	-0.02973	0.09106	0.744	259928	500.574	0.000594328	2
LDL cholesterol, mg/dL	rs112575086	4	54429890	T	C	0.121	-0.0154593	0.00250629	6.91e-10	842629	T	C	0.0998	0.01023	0.03212	0.75	259928	38.0459	4.51e-05	2
LDL cholesterol, mg/dL	rs1689801	1	182165484	A	G	0.322	0.0147935	0.00174819	2.62e-17	841811	A	G	0.277	-0.00677	0.02159	0.754	259928	71.6117	8.51e-05	2
LDL cholesterol, mg/dL	rs6458949	6	53508265	T	G	0.259	0.0132399	0.00186619	1.3e-12	842632	T	G	0.288	-0.00671	0.02139	0.754	259928	50.3292	5.97e-05	2
LDL cholesterol, mg/dL	rs10229853	7	155022821	G	A	0.0873	0.0176328	0.00298145	3.34e-09	842633	G	A	0.158	0.00794	0.02676	0.767	259928	34.9748	4.15e-05	2
LDL cholesterol, mg/dL	rs12451056	17	76396188	T	C	0.143	-0.0203727	0.0023154	1.38e-18	841819	T	C	0.0939	0.00975	0.03315	0.769	259928	77.423	9.2e-05	2
LDL cholesterol, mg/dL	rs59593290	17	65813326	A	G	0.0843	0.0174186	0.00296965	4.48e-09	812813	A	G	0.136	0.00832	0.02837	0.769	259928	34.4031	4.23e-05	2
LDL cholesterol, mg/dL	rs9653945	3	142660706	A	G	0.344	-0.0113538	0.00171532	3.61e-11	842620	A	G	0.367	-0.00573	0.02009	0.775	259928	43.8146	5.2e-05	2
LDL cholesterol, mg/dL	rs13403394	2	21942492	T	C	0.0316	-0.0281565	0.00467516	1.72e-09	839341	T	C	0.0161	0.02119	0.07647	0.782	259928	36.2676	4.32e-05	2
LDL cholesterol, mg/dL	rs2954017	8	126476873	T	C	0.472	0.050553	0.00165555	1e-200	832014	T	C	0.451	0.00524	0.01938	0.787	259928	913.763	0.00109705	2
LDL cholesterol, mg/dL	rs9297994	8	59392324	G	A	0.339	0.0315848	0.00172651	9.24e-75	841712	G	A	0.378	-0.00527	0.01996	0.792	259928	334.67	0.000397449	2
LDL cholesterol, mg/dL	rs13057311	22	50878196	A	G	0.267	-0.0121111	0.00190875	2.22e-10	827099	A	G	0.242	-0.00595	0.02268	0.793	259928	40.2628	4.87e-05	2
LDL cholesterol, mg/dL	rs2465956	2	109065004	C	T	0.195	0.0193021	0.00208998	2.57e-20	842627	C	T	0.258	0.00564	0.02214	0.799	259928	85.2951	0.000101215	2
LDL cholesterol, mg/dL	rs6670347	1	109815368	C	T	0.0397	-0.114964	0.00418379	3.18e-166	842553	C	T	0.0499	0.01071	0.04448	0.81	259928	755.063	0.000895361	2
LDL cholesterol, mg/dL	rs2618566	20	17844684	G	T	0.339	0.0403986	0.00180626	8.46e-111	790363	G	T	0.322	0.005	0.02086	0.811	259928	500.233	0.000632516	2
LDL cholesterol, mg/dL	rs2617801	19	49116076	C	G	0.393	0.0189889	0.00177703	1.19e-26	819958	C	G	0.285	-0.00501	0.02144	0.815	259928	114.18	0.000139232	2
LDL cholesterol, mg/dL	rs148601586	19	45346666	G	C	0.0106	0.138212	0.00821722	1.75e-63	831464	G	C	0.00279	0.0389	0.18109	0.83	259928	282.903	0.000340132	2
LDL cholesterol, mg/dL	rs7746081	6	16126934	A	G	0.33	-0.0310815	0.00173739	1.42e-71	841787	A	G	0.37	-0.00422	0.02006	0.834	259928	320.04	0.000380047	2
LDL cholesterol, mg/dL	rs1801689	17	64210580	C	A	0.0243	0.0945135	0.00516851	1.06e-74	836051	C	A	0.00979	0.01973	0.09662	0.838	259928	334.396	0.000399812	2
LDL cholesterol, mg/dL	rs887829	2	234668570	T	C	0.328	-0.0157665	0.00173646	1.09e-19	841265	T	C	0.392	-0.00401	0.01984	0.84	259928	82.4387	9.8e-05	2
LDL cholesterol, mg/dL	rs28497720	4	100487370	T	C	0.25	-0.0181272	0.00188483	6.75e-22	842631	T	C	0.193	0.00484	0.02436	0.842	259928	92.4949	0.000109757	2
LDL cholesterol, mg/dL	rs115458560	1	110061974	C	T	0.0141	-0.0465888	0.00742392	3.49e-10	835480	C	T	0.00304	0.03304	0.17087	0.847	259928	39.3792	4.71e-05	2
LDL cholesterol, mg/dL	rs235343	21	46249752	A	C	0.436	-0.00934911	0.00169039	3.19e-08	827099	A	C	0.492	0.00375	0.01939	0.847	259928	30.5884	3.7e-05	2
LDL cholesterol, mg/dL	rs2295027	20	47582884	A	G	0.321	0.0119467	0.00181696	4.86e-11	831966	A	G	0.272	-0.00409	0.02168	0.851	259928	43.2328	5.2e-05	2
LDL cholesterol, mg/dL	rs2085723	4	151206057	G	T	0.342	-0.0105437	0.00172512	9.85e-10	842617	G	T	0.252	-0.00407	0.02227	0.855	259928	37.3544	4.43e-05	2
LDL cholesterol, mg/dL	rs1712249	2	21385974	T	C	0.249	-0.0716593	0.00189505	1e-200	840009	T	C	0.261	-0.00378	0.02202	0.864	259928	913.763	0.00108662	2
LDL cholesterol, mg/dL	rs9795910	12	51795623	G	A	0.376	-0.0123083	0.0017379	1.42e-12	830075	G	A	0.43	0.00325	0.01958	0.868	259928	50.1559	6.04e-05	2
LDL cholesterol, mg/dL	rs7758845	6	135428537	C	A	0.279	-0.0246142	0.00181941	1.06e-41	842627	C	A	0.342	0.00335	0.02039	0.869	259928	183.023	0.000217159	2
LDL cholesterol, mg/dL	rs4760388	12	92802078	T	C	0.478	-0.00997132	0.00164957	1.5e-09	829037	T	C	0.391	0.00323	0.01984	0.871	259928	36.5343	4.41e-05	2
LDL cholesterol, mg/dL	rs880973	2	21078879	G	A	0.223	-0.0118168	0.00197589	2.22e-09	842611	G	A	0.266	-0.00323	0.0219	0.883	259928	35.7704	4.25e-05	2
LDL cholesterol, mg/dL	rs11761517	7	158532706	T	C	0.458	-0.0104122	0.00171188	1.18e-09	805665	T	C	0.551	0.00235	0.01953	0.904	259928	37.0021	4.59e-05	2
LDL cholesterol, mg/dL	rs10936349	3	100453859	T	C	0.341	0.0111891	0.00179982	5.07e-10	830209	T	C	0.331	-0.00223	0.02056	0.914	259928	38.6501	4.66e-05	2
LDL cholesterol, mg/dL	rs553427	1	234852760	C	T	0.469	-0.0382805	0.00166868	1.83e-116	839210	C	T	0.44	0.00206	0.01949	0.916	259928	526.27	0.00062671	2
LDL cholesterol, mg/dL	rs17036094	1	109834940	C	A	0.0114	-0.12078	0.00759848	6.83e-57	839065	C	A	0.00257	0.01944	0.19013	0.919	259928	252.661	0.000301032	2
LDL cholesterol, mg/dL	rs9987289	8	9183358	A	G	0.0916	-0.0574862	0.00281645	1.34e-92	842630	A	G	0.143	0.00283	0.02785	0.919	259928	416.602	0.000494163	2
LDL cholesterol, mg/dL	rs72647039	4	74321365	T	C	0.0201	0.0365365	0.0060332	1.4e-09	842522	T	C	0.0176	0.00757	0.07524	0.92	259928	36.6688	4.35e-05	2
LDL cholesterol, mg/dL	rs11673631	19	45225423	C	G	0.0382	0.0517462	0.00442892	1.54e-31	836782	C	G	0.0441	-0.00448	0.04766	0.925	259928	136.514	0.000163116	2
LDL cholesterol, mg/dL	rs10193634	2	64933985	C	A	0.391	-0.012354	0.00171688	6.22e-13	829304	C	A	0.357	0.00187	0.02022	0.926	259928	51.7762	6.24e-05	2
LDL cholesterol, mg/dL	rs10462024	17	8051639	G	A	0.415	0.0104118	0.00173948	2.16e-09	824484	G	A	0.417	-0.00171	0.0197	0.931	259928	35.8237	4.34e-05	2
LDL cholesterol, mg/dL	rs2740488	9	107661742	C	A	0.26	-0.0212446	0.0018702	6.65e-30	842019	C	A	0.197	-0.0021	0.02434	0.931	259928	129.039	0.000153226	2
LDL cholesterol, mg/dL	rs146275714	19	45365447	A	G	0.0283	0.173572	0.00538056	1e-200	837112	A	G	0.0334	0.00464	0.05523	0.933	259928	913.763	0.00109038	2
LDL cholesterol, mg/dL	rs969075	20	17792323	T	C	0.334	-0.0152619	0.00177998	9.98e-18	830210	T	C	0.281	0.00181	0.02155	0.933	259928	73.5165	8.85e-05	2
LDL cholesterol, mg/dL	rs13379043	14	74250126	C	T	0.268	-0.016173	0.00184719	2.03e-18	834094	C	T	0.199	0.00191	0.02422	0.937	259928	76.6607	9.19e-05	2
LDL cholesterol, mg/dL	rs61754230	12	72179446	T	C	0.0136	0.0420225	0.00727012	7.46e-09	711804	T	C	0.00563	-0.00988	0.12883	0.939	259928	33.411	4.69e-05	2
LDL cholesterol, mg/dL	rs2251024	12	51103633	T	C	0.339	-0.0169979	0.00174984	2.63e-22	837139	T	C	0.318	0.00141	0.02075	0.946	259928	94.3604	0.000112705	2
LDL cholesterol, mg/dL	rs1123571	1	2326009	A	G	0.473	-0.0111135	0.00169327	5.26e-11	808038	A	G	0.536	-0.00129	0.01941	0.947	259928	43.078	5.33e-05	2
LDL cholesterol, mg/dL	rs553741	1	55520408	G	C	0.361	-0.0553711	0.00175289	1e-200	812001	G	C	0.361	0.00121	0.02019	0.952	259928	913.763	0.00112406	2
LDL cholesterol, mg/dL	rs117590445	20	61321110	T	C	0.014	-0.043959	0.00763359	8.48e-09	820855	T	C	0.00182	0.01025	0.2289	0.964	259928	33.1618	4.04e-05	2
LDL cholesterol, mg/dL	rs16861497	3	186731327	T	G	0.395	-0.0098579	0.00167948	4.37e-09	830012	T	G	0.394	0.00079	0.01981	0.968	259928	34.4515	4.15e-05	2
LDL cholesterol, mg/dL	rs4751995	10	118397884	A	G	0.47	-0.0159387	0.00163776	2.2e-22	839148	A	G	0.376	-0.00072	0.02008	0.971	259928	94.7138	0.000112857	2
LDL cholesterol, mg/dL	rs62509311	8	74907295	T	A	0.277	-0.0151074	0.00185334	3.6e-16	842590	T	A	0.279	0.00077	0.02161	0.972	259928	66.4439	7.89e-05	2
LDL cholesterol, mg/dL	rs7250652	19	11302606	G	A	0.439	0.0250483	0.00167588	1.65e-50	830782	G	A	0.493	-0.00067	0.01935	0.972	259928	223.388	0.000268817	2
LDL cholesterol, mg/dL	rs17617028	4	106064683	A	G	0.223	0.0145829	0.00195446	8.56e-14	842621	A	G	0.25	0.00066	0.02238	0.976	259928	55.6727	6.61e-05	2
LDL cholesterol, mg/dL	rs704	17	26694861	A	G	0.478	0.0203617	0.00163975	2.1e-35	836905	A	G	0.42	0.00049	0.01955	0.98	259928	154.195	0.00018421	2
LDL cholesterol, mg/dL	rs9824581	3	125066925	G	A	0.267	-0.0110015	0.00184694	2.58e-09	842619	G	A	0.256	-0.00043	0.02214	0.985	259928	35.4776	4.21e-05	2
LDL cholesterol, mg/dL	rs2068888	10	94839642	A	G	0.452	-0.0153684	0.00164813	1.11e-20	831567	A	G	0.469	-0.00023	0.01933	0.99	259928	86.9553	0.000104557	2
LDL cholesterol, mg/dL	rs564449	7	100321138	T	G	0.114	0.0270834	0.00258442	1.07e-25	830201	T	G	0.153	0.00027	0.02689	0.992	259928	109.826	0.000132271	2
LDL cholesterol, mg/dL	rs113776580	5	74950420	A	G	0.0143	0.0461953	0.00689891	2.14e-11	841643	A	G	0.0303	-0.00046	0.0569	0.994	259928	44.8383	5.33e-05	2
Total triglycerides, mg/dL	rs62397245	5	176750688	G	C	0.236	0.0152605	0.00191696	1.71e-15	861927	G	C	0.247	0.13236	0.02249	3.97e-09	259928	63.3735	7.35e-05	2
Total triglycerides, mg/dL	rs79760705	5	53298716	T	G	0.108	0.0259065	0.00257994	1e-23	862934	T	G	0.121	0.14651	0.02981	8.87e-07	259928	100.834	0.000116837	2
Total triglycerides, mg/dL	rs2396083	6	43804808	G	C	0.305	-0.0202241	0.00177736	5.34e-30	844407	G	C	0.324	0.08621	0.02087	3.62e-05	259928	129.474	0.000153309	2
Total triglycerides, mg/dL	rs62033400	16	53811788	G	A	0.404	0.0204309	0.00163643	9.01e-36	860730	G	A	0.402	0.07805	0.01967	7.26e-05	259928	155.876	0.000181065	2
Total triglycerides, mg/dL	rs1056610	22	39080078	C	T	0.315	0.0162386	0.00174197	1.14e-20	857846	C	T	0.338	-0.06494	0.02046	0.0015	259928	86.9026	0.000101293	2
Total triglycerides, mg/dL	rs1133400	10	134459388	G	A	0.209	0.0144629	0.00200433	5.36e-13	852374	G	A	0.174	-0.07993	0.02571	0.00187	259928	52.0684	6.11e-05	2
Total triglycerides, mg/dL	rs6142068	20	32557172	T	C	0.389	-0.0130922	0.00167377	5.2e-15	850912	T	C	0.351	0.05933	0.02023	0.00336	259928	61.1833	7.19e-05	2
Total triglycerides, mg/dL	rs78058190	2	219699999	A	G	0.0532	0.0709685	0.00418097	1.28e-64	834985	A	G	0.0825	0.09702	0.0355	0.00627	259928	288.115	0.000344936	2
Total triglycerides, mg/dL	rs9401908	6	127105492	G	A	0.445	-0.0172387	0.00164929	1.43e-25	850528	G	A	0.501	0.05131	0.01935	0.008	259928	109.251	0.000128434	2
Total triglycerides, mg/dL	rs5011434	7	12268717	T	C	0.408	0.010214	0.00163214	3.9e-10	862921	T	C	0.345	-0.04902	0.0203	0.0157	259928	39.1623	4.54e-05	2
Total triglycerides, mg/dL	rs3758199	9	139097645	T	C	0.5	-0.0098242	0.00167838	4.82e-09	823750	T	C	0.445	-0.0466	0.01948	0.0168	259928	34.2608	4.16e-05	2
Total triglycerides, mg/dL	rs6900444	6	31241182	C	T	0.483	-0.0311473	0.00168736	4.4e-76	854887	C	T	0.396	-0.04718	0.01975	0.0169	259928	340.741	0.000398423	2
Total triglycerides, mg/dL	rs148636348	11	396294	A	G	0.02	0.0323782	0.00586785	3.43e-08	831900	A	G	0.0449	-0.11359	0.04799	0.0179	259928	30.4476	3.66e-05	2
Total triglycerides, mg/dL	rs2159359	17	49239036	A	C	0.182	-0.0113874	0.00208268	4.56e-08	858664	A	C	0.201	0.05697	0.02407	0.0179	259928	29.8954	3.48e-05	2
Total triglycerides, mg/dL	rs2540949	2	65284231	T	A	0.387	-0.0207727	0.00165763	5.02e-36	862060	T	A	0.342	-0.04814	0.02037	0.0181	259928	157.039	0.000182134	2
Total triglycerides, mg/dL	rs901746	11	47260319	G	A	0.313	-0.0234862	0.00176453	2.02e-40	858690	G	A	0.403	0.04604	0.01978	0.0199	259928	177.161	0.000206273	2
Total triglycerides, mg/dL	rs11240358	1	205070573	A	G	0.399	0.0135349	0.00165412	2.78e-16	853129	A	G	0.374	0.04604	0.02002	0.0215	259928	66.9534	7.85e-05	2
Total triglycerides, mg/dL	rs2808407	9	126295298	T	G	0.282	0.0115282	0.00180448	1.67e-10	862042	T	G	0.368	0.04588	0.02007	0.0223	259928	40.819	4.73e-05	2
Total triglycerides, mg/dL	rs17694094	19	33723705	T	G	0.471	0.00930969	0.00161937	8.98e-09	852069	T	G	0.466	0.0442	0.01938	0.0226	259928	33.0504	3.88e-05	2
Total triglycerides, mg/dL	rs10030238	4	141808805	G	A	0.406	-0.00943844	0.0016395	8.57e-09	862870	G	A	0.356	-0.04551	0.02021	0.0243	259928	33.1413	3.84e-05	2
Total triglycerides, mg/dL	rs6499240	16	69686912	A	G	0.422	-0.0156013	0.00166986	9.37e-21	850116	A	G	0.431	-0.04334	0.01953	0.0265	259928	87.2904	0.00010267	2
Total triglycerides, mg/dL	rs2255400	10	113936244	A	C	0.287	-0.0187597	0.0017654	2.25e-26	860719	A	C	0.318	-0.04609	0.0208	0.0267	259928	112.917	0.000131172	2
Total triglycerides, mg/dL	rs12069549	1	200036139	T	C	0.124	0.0138436	0.0024261	1.16e-08	862934	T	C	0.133	0.06301	0.02856	0.0274	259928	32.5528	3.77e-05	2
Total triglycerides, mg/dL	rs4955426	3	49143438	C	A	0.22	-0.0158364	0.00196191	6.92e-16	860017	C	A	0.191	0.05356	0.02452	0.0289	259928	65.1559	7.58e-05	2
Total triglycerides, mg/dL	rs4804414	19	7223785	T	C	0.426	0.0215045	0.00162476	5.47e-40	861535	T	C	0.396	0.04275	0.01978	0.0307	259928	175.18	0.000203293	2
Total triglycerides, mg/dL	rs62459120	7	44337834	T	A	0.0241	-0.0311591	0.00540843	8.35e-09	856494	T	A	0.0223	-0.1426	0.06713	0.0336	259928	33.1918	3.88e-05	2
Total triglycerides, mg/dL	rs9461755	6	32441046	A	G	0.0506	0.0813395	0.0040272	1.03e-90	764352	A	G	0.0351	0.10977	0.05243	0.0363	259928	407.939	0.000533422	2
Total triglycerides, mg/dL	rs13054650	22	50625079	C	G	0.368	-0.0103276	0.00170474	1.38e-09	855817	C	G	0.365	0.04066	0.0201	0.0431	259928	36.6969	4.29e-05	2
Total triglycerides, mg/dL	rs6773982	3	184894478	A	T	0.058	0.0213021	0.00340436	3.92e-10	862083	A	T	0.0609	-0.08171	0.04065	0.0444	259928	39.1523	4.54e-05	2
Total triglycerides, mg/dL	rs4846913	1	230294715	C	A	0.402	0.042216	0.00163474	4.73e-147	859472	C	A	0.454	-0.03903	0.01948	0.0451	259928	666.895	0.000775336	2
Total triglycerides, mg/dL	rs16844848	2	161029592	G	A	0.195	0.0130386	0.00203261	1.41e-10	862935	G	A	0.253	0.04474	0.02241	0.0459	259928	41.1498	4.77e-05	2
Total triglycerides, mg/dL	rs78444298	1	184672098	A	G	0.0157	-0.0529357	0.00665277	1.76e-15	858787	A	G	0.0172	0.14879	0.07467	0.0463	259928	63.3168	7.37e-05	2
Total triglycerides, mg/dL	rs6073958	20	44551855	C	T	0.204	0.04525	0.00199675	1.07e-113	863259	C	T	0.176	0.0503	0.02528	0.0466	259928	513.552	0.000594547	2
Total triglycerides, mg/dL	rs34139543	16	72158477	T	C	0.102	0.0219881	0.00264919	1.04e-16	864201	T	C	0.0595	-0.0806	0.04078	0.0481	259928	68.8921	7.97e-05	2
Total triglycerides, mg/dL	rs57096893	2	20354562	G	A	0.499	0.0136783	0.00160761	1.76e-17	862839	G	A	0.434	-0.03784	0.01951	0.0524	259928	72.3968	8.39e-05	2
Total triglycerides, mg/dL	rs11746307	5	141713797	A	G	0.365	-0.00988198	0.00169475	5.51e-09	851707	A	G	0.371	0.03844	0.02004	0.0551	259928	34.0004	3.99e-05	2
Total triglycerides, mg/dL	rs9924509	16	67573296	C	T	0.0901	-0.0173677	0.00281355	6.71e-10	864172	C	T	0.115	0.05847	0.03057	0.0558	259928	38.1032	4.41e-05	2
Total triglycerides, mg/dL	rs41290120	19	45382675	A	G	0.0397	0.0916285	0.00411168	5.17e-110	862772	A	G	0.0287	-0.10836	0.05689	0.0568	259928	496.62	0.000575279	2
Total triglycerides, mg/dL	rs10818471	9	123394045	A	G	0.298	-0.0118196	0.00177401	2.69e-11	862100	A	G	0.26	-0.04167	0.02196	0.0577	259928	44.3904	5.15e-05	2
Total triglycerides, mg/dL	rs1024137	2	227095876	G	T	0.367	-0.0335014	0.00166515	5.02e-90	862066	G	T	0.361	-0.03721	0.02009	0.064	259928	404.779	0.000469326	2
Total triglycerides, mg/dL	rs28819812	4	157652753	A	C	0.327	-0.0155235	0.00172454	2.23e-19	862864	A	C	0.245	-0.04131	0.02249	0.0663	259928	81.0239	9.39e-05	2
Total triglycerides, mg/dL	rs151450	4	88016514	A	G	0.392	0.0274016	0.00165938	2.95e-61	858017	A	G	0.396	-0.03622	0.0198	0.0673	259928	272.685	0.000317708	2
Total triglycerides, mg/dL	rs12820906	12	123493123	G	A	0.245	-0.0138023	0.00191234	5.3e-13	858450	G	A	0.204	-0.04392	0.02409	0.0683	259928	52.0905	6.07e-05	2
Total triglycerides, mg/dL	rs687914	2	45878760	T	G	0.238	0.0112274	0.00195321	9.02e-09	848209	T	G	0.166	0.04723	0.02604	0.0697	259928	33.0418	3.9e-05	2
Total triglycerides, mg/dL	rs4665378	2	27548038	C	A	0.403	-0.0611817	0.00164953	1e-200	860181	C	A	0.442	-0.03486	0.01953	0.0743	259928	913.763	0.00106117	2
Total triglycerides, mg/dL	rs841229	16	4731155	G	A	0.468	0.00976082	0.00165947	4.06e-09	843135	G	A	0.474	-0.03442	0.01945	0.0768	259928	34.5947	4.1e-05	2
Total triglycerides, mg/dL	rs7251733	19	56099951	A	G	0.156	0.0197748	0.00222639	6.57e-19	856648	A	G	0.151	-0.04774	0.02711	0.0783	259928	78.889	9.21e-05	2
Total triglycerides, mg/dL	rs118010373	11	14757444	C	A	0.0297	-0.0316507	0.00514937	7.92e-10	857767	C	A	0.0285	-0.10147	0.05809	0.0807	259928	37.7797	4.4e-05	2
Total triglycerides, mg/dL	rs1016565	9	1032567	A	G	0.312	0.0104981	0.00174807	1.91e-09	854744	A	G	0.332	0.03571	0.02048	0.0812	259928	36.0634	4.22e-05	2
Total triglycerides, mg/dL	rs75772194	8	36846435	G	A	0.166	0.0153002	0.00215141	1.15e-12	861941	G	A	0.14	0.04853	0.02788	0.0818	259928	50.5698	5.87e-05	2
Total triglycerides, mg/dL	rs13108218	4	3443931	A	G	0.387	0.0300905	0.00171517	6.64e-69	841774	A	G	0.323	-0.03565	0.02076	0.0859	259928	307.783	0.000365503	2
Total triglycerides, mg/dL	rs35662434	4	69339933	G	A	0.214	0.0173032	0.00206396	5.14e-17	819934	G	A	0.236	0.03905	0.02275	0.0861	259928	70.2822	8.57e-05	2
Total triglycerides, mg/dL	rs12376215	9	112241370	A	T	0.28	-0.0101851	0.00180953	1.82e-08	862821	A	T	0.188	-0.04247	0.02479	0.0867	259928	31.6777	3.67e-05	2
Total triglycerides, mg/dL	rs1360485	13	31031884	C	T	0.307	-0.0102631	0.00177567	7.48e-09	855531	C	T	0.349	-0.03463	0.0203	0.088	259928	33.4058	3.9e-05	2
Total triglycerides, mg/dL	rs71352241	19	45443934	T	G	0.0291	-0.0547016	0.00505962	3.04e-27	857127	T	G	0.00715	0.19331	0.11371	0.0891	259928	116.886	0.000136352	2
Total triglycerides, mg/dL	rs4149056	12	21331549	C	T	0.162	0.0261	0.00217358	3.23e-33	864200	C	T	0.202	0.04096	0.02417	0.0901	259928	144.189	0.00016682	2
Total triglycerides, mg/dL	rs6882076	5	156390297	T	C	0.365	-0.0354407	0.00166636	2.23e-100	859432	T	C	0.334	0.03392	0.02056	0.0989	259928	452.343	0.000526052	2
Total triglycerides, mg/dL	rs2276808	3	36986992	C	T	0.455	0.0108513	0.0016379	3.47e-11	850375	C	T	0.532	-0.03177	0.01936	0.101	259928	43.892	5.16e-05	2
Total triglycerides, mg/dL	rs76895963	12	4384844	G	T	0.0167	-0.10196	0.00667162	9.98e-53	856964	G	T	0.0313	0.09369	0.05732	0.102	259928	233.559	0.000272469	2
Total triglycerides, mg/dL	rs7662031	4	77205338	T	C	0.202	-0.0110808	0.0020042	3.22e-08	862934	T	C	0.214	-0.03865	0.02369	0.103	259928	30.5702	3.54e-05	2
Total triglycerides, mg/dL	rs17713879	2	254215	A	G	0.369	-0.0117345	0.0016786	2.74e-12	853797	A	G	0.381	0.03224	0.01987	0.105	259928	48.8664	5.72e-05	2
Total triglycerides, mg/dL	rs34162548	11	14556220	T	C	0.054	-0.0252425	0.00375817	1.86e-11	863186	T	C	0.0761	0.05874	0.03637	0.106	259928	45.1129	5.23e-05	2
Total triglycerides, mg/dL	rs12023563	1	210436110	A	G	0.298	-0.0103076	0.00177845	6.8e-09	862861	A	G	0.32	0.0334	0.02074	0.107	259928	33.5912	3.89e-05	2
Total triglycerides, mg/dL	rs58301047	8	144296480	C	G	0.199	-0.0139133	0.0020506	1.16e-11	856600	C	G	0.247	0.03566	0.02244	0.112	259928	46.0377	5.37e-05	2
Total triglycerides, mg/dL	rs1491508	2	43754992	T	C	0.195	0.0137137	0.00204287	1.91e-11	862837	T	C	0.21	-0.03781	0.02383	0.113	259928	45.0609	5.22e-05	2
Total triglycerides, mg/dL	rs874744	19	45513417	T	C	0.0231	0.0675447	0.00588911	1.88e-30	848948	T	C	0.0346	0.07934	0.05346	0.138	259928	131.547	0.000154929	2
Total triglycerides, mg/dL	rs12084478	1	16467391	C	T	0.392	-0.0118517	0.00169604	2.79e-12	839295	C	T	0.323	-0.03043	0.02075	0.142	259928	48.831	5.82e-05	2
Total triglycerides, mg/dL	rs72812817	5	173356748	G	A	0.316	0.0106305	0.00172424	7.03e-10	862102	G	A	0.414	0.02888	0.01966	0.142	259928	38.0123	4.41e-05	2
Total triglycerides, mg/dL	rs10846606	12	124620185	G	C	0.377	-0.0132042	0.00167592	3.31e-15	857877	G	C	0.409	0.02856	0.01972	0.148	259928	62.0728	7.24e-05	2
Total triglycerides, mg/dL	rs11113118	12	107199142	A	G	0.228	0.0169119	0.00191607	1.08e-18	857877	A	G	0.183	-0.03628	0.02514	0.149	259928	77.9071	9.08e-05	2
Total triglycerides, mg/dL	rs9431827	1	230440257	C	T	0.33	0.0104456	0.00175095	2.44e-09	846795	C	T	0.365	0.02873	0.02016	0.154	259928	35.5863	4.2e-05	2
Total triglycerides, mg/dL	rs10971957	9	34151463	C	T	0.404	0.0127429	0.00167157	2.47e-14	862104	C	T	0.392	-0.02762	0.01988	0.165	259928	58.1169	6.74e-05	2
Total triglycerides, mg/dL	rs2235831	6	42883911	C	G	0.308	0.0108407	0.00174996	5.83e-10	862863	C	G	0.255	0.03078	0.02221	0.166	259928	38.3775	4.45e-05	2
Total triglycerides, mg/dL	rs11666808	19	18383506	T	C	0.362	0.0102161	0.0016942	1.64e-09	850571	T	C	0.344	-0.02758	0.02033	0.175	259928	36.3604	4.27e-05	2
Total triglycerides, mg/dL	rs7451008	6	20673880	C	T	0.268	0.0120348	0.00180813	2.82e-11	862097	C	T	0.329	0.02789	0.02056	0.175	259928	44.298	5.14e-05	2
Total triglycerides, mg/dL	rs61905078	11	116596309	C	A	0.0745	0.202084	0.00304639	1e-200	863355	C	A	0.106	0.04263	0.03153	0.176	259928	913.763	0.00105727	2
Total triglycerides, mg/dL	rs1652344	18	21128857	C	T	0.492	-0.0151007	0.00161532	8.9e-21	856057	C	T	0.511	0.026	0.01937	0.179	259928	87.3922	0.000102077	2
Total triglycerides, mg/dL	rs5750142	22	36036213	A	G	0.497	0.00930859	0.00162927	1.11e-08	850346	A	G	0.571	0.02608	0.01951	0.181	259928	32.6384	3.84e-05	2
Total triglycerides, mg/dL	rs77644716	2	27991368	C	G	0.0905	-0.0520087	0.00287001	2.16e-73	862860	C	G	0.112	-0.04091	0.03076	0.184	259928	328.385	0.000380434	2
Total triglycerides, mg/dL	rs6060491	20	34175100	T	C	0.123	-0.0175466	0.00244999	7.96e-13	863349	T	C	0.072	0.049	0.03721	0.188	259928	51.292	5.94e-05	2
Total triglycerides, mg/dL	rs78980904	2	21121464	C	T	0.236	-0.0633757	0.00194273	1e-200	862781	C	T	0.283	0.02827	0.02156	0.19	259928	913.763	0.00105797	2
Total triglycerides, mg/dL	rs74714416	15	57491156	T	C	0.0404	0.0285337	0.00425906	2.09e-11	863331	T	C	0.0254	0.08073	0.06202	0.193	259928	44.8846	5.2e-05	2
Total triglycerides, mg/dL	rs8029570	15	101905966	G	T	0.322	0.0124013	0.00172834	7.22e-13	855443	G	T	0.313	-0.02712	0.02087	0.194	259928	51.4835	6.02e-05	2
Total triglycerides, mg/dL	rs144468328	20	57780137	A	G	0.0143	-0.0419832	0.00714566	4.22e-09	855732	A	G	0.0571	-0.05462	0.04263	0.2	259928	34.5195	4.03e-05	2
Total triglycerides, mg/dL	rs165316	1	91533297	G	A	0.201	-0.0145216	0.00200285	4.15e-13	862646	G	A	0.213	-0.03043	0.02372	0.2	259928	52.5709	6.09e-05	2
Total triglycerides, mg/dL	rs42129	7	72822848	A	C	0.159	-0.0734947	0.00229528	1e-200	853940	A	C	0.176	0.03282	0.02571	0.202	259928	913.763	0.00106891	2
Total triglycerides, mg/dL	rs2306363	11	65405600	T	G	0.198	-0.0201568	0.0020553	1.05e-22	833773	T	G	0.16	0.03342	0.02633	0.204	259928	96.1781	0.00011534	2
Total triglycerides, mg/dL	rs57314858	2	208031471	T	C	0.4	0.00928256	0.00166237	2.35e-08	862070	T	C	0.454	0.02482	0.01952	0.204	259928	31.1815	3.62e-05	2
Total triglycerides, mg/dL	rs1486000	8	82362153	G	A	0.161	-0.0142059	0.0022404	2.29e-10	862769	G	A	0.134	-0.03593	0.02845	0.207	259928	40.2021	4.66e-05	2
Total triglycerides, mg/dL	rs6977416	7	150542711	A	G	0.337	0.0150955	0.00171113	1.12e-18	862932	A	G	0.359	0.02547	0.02018	0.207	259928	77.8353	9.02e-05	2
Total triglycerides, mg/dL	rs7807870	7	73067723	T	C	0.33	0.0221531	0.00177414	8.83e-36	827215	T	C	0.289	0.02678	0.02135	0.21	259928	155.916	0.000188448	2
Total triglycerides, mg/dL	rs116994374	9	117084672	A	G	0.0667	-0.0232374	0.00338278	6.45e-12	862253	A	G	0.0261	0.07595	0.06174	0.219	259928	47.1878	5.47e-05	2
Total triglycerides, mg/dL	rs72815843	10	61462114	A	G	0.198	-0.0130705	0.00203798	1.42e-10	853067	A	G	0.15	-0.03284	0.02706	0.225	259928	41.136	4.82e-05	2
Total triglycerides, mg/dL	rs2063724	11	78133077	C	T	0.175	-0.0150551	0.0021524	2.66e-12	857875	C	T	0.25	0.02717	0.02249	0.227	259928	48.9246	5.7e-05	2
Total triglycerides, mg/dL	rs7196161	16	31110981	G	A	0.381	-0.0151779	0.00166366	7.29e-20	855193	G	A	0.384	0.02396	0.01984	0.227	259928	83.2338	9.73e-05	2
Total triglycerides, mg/dL	rs12952495	17	17687776	C	T	0.392	0.0147376	0.00168349	2.06e-18	844375	C	T	0.431	-0.02351	0.0195	0.228	259928	76.6318	9.07e-05	2
Total triglycerides, mg/dL	rs10791660	11	103871039	A	C	0.186	0.0118265	0.00212142	2.48e-08	863323	A	C	0.181	0.03022	0.02519	0.23	259928	31.0769	3.6e-05	2
Total triglycerides, mg/dL	rs117664574	19	45427779	G	C	0.0214	-0.0664757	0.00584472	5.66e-30	858490	G	C	0.0222	0.07891	0.06592	0.231	259928	129.359	0.00015066	2
Total triglycerides, mg/dL	rs35045014	6	107432157	A	C	0.468	0.0139801	0.00170913	2.85e-16	797083	A	C	0.445	0.02339	0.0196	0.233	259928	66.9044	8.39e-05	2
Total triglycerides, mg/dL	rs62017272	14	40014604	C	T	0.199	0.0111262	0.00202699	4.04e-08	863328	C	T	0.205	-0.02838	0.02394	0.236	259928	30.1302	3.49e-05	2
Total triglycerides, mg/dL	rs513533	11	116519358	G	A	0.108	0.124243	0.00260982	1e-200	863355	G	A	0.185	0.02964	0.02508	0.237	259928	913.763	0.00105727	2
Total triglycerides, mg/dL	rs10950655	7	17308367	T	C	0.486	-0.0109627	0.00161886	1.27e-11	860247	T	C	0.418	0.02318	0.01965	0.238	259928	45.8602	5.33e-05	2
Total triglycerides, mg/dL	rs111936426	9	107724707	A	G	0.085	0.0198092	0.00287846	5.91e-12	862861	A	G	0.0596	0.04742	0.04074	0.244	259928	47.3592	5.49e-05	2
Total triglycerides, mg/dL	rs3744811	18	13649542	T	C	0.225	-0.0123574	0.00200155	6.66e-10	863369	T	C	0.21	-0.02769	0.02386	0.246	259928	38.1178	4.41e-05	2
Total triglycerides, mg/dL	rs13389219	2	165528876	T	C	0.403	-0.0320586	0.00163829	2.88e-85	860203	T	C	0.349	-0.02338	0.02029	0.249	259928	382.919	0.000444953	2
Total triglycerides, mg/dL	rs2298058	13	95248566	T	C	0.321	0.0191	0.0017398	4.86e-28	858614	T	C	0.37	-0.02307	0.02003	0.249	259928	120.523	0.00014035	2
Total triglycerides, mg/dL	rs960230	21	42622479	A	G	0.212	-0.0132493	0.00198888	2.71e-11	853529	A	G	0.263	0.02541	0.02206	0.249	259928	44.3759	5.2e-05	2
Total triglycerides, mg/dL	rs34035326	10	120476990	G	A	0.33	0.0108185	0.0017408	5.14e-10	857742	G	A	0.339	-0.02361	0.02053	0.25	259928	38.6234	4.5e-05	2
Total triglycerides, mg/dL	rs680379	20	12969400	A	G	0.392	0.0089433	0.001639	4.85e-08	864186	A	G	0.342	0.02334	0.02034	0.251	259928	29.7758	3.45e-05	2
Total triglycerides, mg/dL	rs12641981	4	45179883	T	C	0.428	0.0093104	0.00162016	9.11e-09	860302	T	C	0.473	0.02218	0.01939	0.253	259928	33.0225	3.84e-05	2
Total triglycerides, mg/dL	rs13066793	3	87037543	G	A	0.0914	-0.0171525	0.00288278	2.68e-09	857463	G	A	0.0821	0.04046	0.03547	0.254	259928	35.4035	4.13e-05	2
Total triglycerides, mg/dL	rs2613504	1	72835740	G	A	0.186	-0.0143533	0.00210581	9.36e-12	860268	G	A	0.14	0.0318	0.02785	0.254	259928	46.4581	5.4e-05	2
Total triglycerides, mg/dL	rs8054124	16	86434553	C	T	0.231	0.0123646	0.00191987	1.19e-10	863369	C	T	0.196	0.02726	0.02441	0.264	259928	41.4814	4.8e-05	2
Total triglycerides, mg/dL	rs12534129	7	117018135	C	T	0.399	0.0127483	0.00169358	5.17e-14	823555	C	T	0.517	0.02153	0.01937	0.266	259928	56.6641	6.88e-05	2
Total triglycerides, mg/dL	rs79287178	3	172294500	A	G	0.0285	0.0589021	0.00499355	4.11e-32	858844	A	G	0.0419	0.05348	0.0489	0.274	259928	139.137	0.00016198	2
Total triglycerides, mg/dL	rs2845885	11	63869062	C	T	0.0574	0.0423641	0.00349179	7.11e-34	850020	C	T	0.078	0.03897	0.03649	0.286	259928	147.196	0.000173138	2
Total triglycerides, mg/dL	rs2439649	9	111875463	G	A	0.465	0.00902635	0.00164064	3.76e-08	853130	G	A	0.406	-0.02087	0.01971	0.29	259928	30.2695	3.55e-05	2
Total triglycerides, mg/dL	rs17779355	10	103928374	A	G	0.0579	-0.0272825	0.00341954	1.48e-15	863339	A	G	0.0381	-0.05377	0.05091	0.291	259928	63.6581	7.37e-05	2
Total triglycerides, mg/dL	rs148566631	2	203447875	A	G	0.117	0.0170347	0.0025146	1.25e-11	862081	A	G	0.122	0.03103	0.02954	0.294	259928	45.8913	5.32e-05	2
Total triglycerides, mg/dL	rs72999033	19	19366632	T	C	0.064	-0.111398	0.00331008	1e-200	864110	T	C	0.064	-0.04127	0.03949	0.296	259928	913.763	0.00105635	2
Total triglycerides, mg/dL	rs10118003	9	96918293	C	T	0.443	-0.00977397	0.00162828	1.94e-09	862100	C	T	0.424	0.0204	0.01954	0.297	259928	36.033	4.18e-05	2
Total triglycerides, mg/dL	rs1883783	1	54890956	T	G	0.414	-0.0135406	0.00165201	2.48e-16	853022	T	G	0.346	0.0211	0.02033	0.299	259928	67.1785	7.87e-05	2
Total triglycerides, mg/dL	rs11123823	2	100916315	G	A	0.462	-0.00894512	0.00161815	3.24e-08	862886	G	A	0.497	-0.02009	0.01938	0.3	259928	30.5582	3.54e-05	2
Total triglycerides, mg/dL	rs4391043	4	124835370	T	A	0.226	0.0116999	0.00195325	2.1e-09	862074	T	A	0.202	0.02493	0.02408	0.301	259928	35.8786	4.16e-05	2
Total triglycerides, mg/dL	rs2044755	3	24292926	A	T	0.122	0.0145391	0.00245757	3.3e-09	862910	A	T	0.12	0.03047	0.02975	0.306	259928	34.9983	4.06e-05	2
Total triglycerides, mg/dL	rs10958704	8	38328302	G	A	0.402	0.0134879	0.00163844	1.84e-16	857184	G	A	0.396	0.02021	0.01976	0.307	259928	67.767	7.91e-05	2
Total triglycerides, mg/dL	rs4894128	2	180707310	C	T	0.305	-0.0107787	0.00174406	6.4e-10	862898	C	T	0.34	0.02081	0.02043	0.308	259928	38.1955	4.43e-05	2
Total triglycerides, mg/dL	rs10755927	8	126629594	T	C	0.205	0.0227309	0.00197344	1.07e-30	862103	T	C	0.205	-0.02437	0.02409	0.312	259928	132.666	0.000153863	2
Total triglycerides, mg/dL	rs6595187	5	118723609	G	A	0.283	-0.0186839	0.00179343	2.05e-25	862932	G	A	0.313	0.02112	0.02091	0.312	259928	108.537	0.000125761	2
Total triglycerides, mg/dL	rs11216386	11	117309989	T	C	0.0928	0.0216837	0.00275595	3.6e-15	860854	T	C	0.0906	-0.03395	0.03365	0.313	259928	61.9074	7.19e-05	2
Total triglycerides, mg/dL	rs1534696	7	26397239	C	A	0.442	0.0156414	0.00167029	7.64e-21	844745	C	A	0.435	0.01976	0.01966	0.315	259928	87.6942	0.000103801	2
Total triglycerides, mg/dL	rs752446	8	10649767	A	G	0.373	0.0237874	0.00168302	2.35e-45	862894	A	G	0.326	0.02037	0.02064	0.324	259928	199.765	0.000231453	2
Total triglycerides, mg/dL	rs9849171	3	12622623	C	G	0.358	-0.013584	0.00167284	4.65e-16	862860	C	G	0.389	-0.01956	0.0199	0.326	259928	65.9394	7.64e-05	2
Total triglycerides, mg/dL	rs73729220	6	32342119	G	A	0.0149	0.0408152	0.00681044	2.06e-09	770056	G	A	0.00371	0.1489	0.15369	0.333	259928	35.9161	4.66e-05	2
Total triglycerides, mg/dL	rs151235402	20	569164	T	C	0.0169	0.0424803	0.00644832	4.46e-11	858333	T	C	0.0164	0.07308	0.07614	0.337	259928	43.4008	5.06e-05	2
Total triglycerides, mg/dL	rs34931250	17	66879927	T	C	0.0592	0.0220515	0.00350091	3e-10	854495	T	C	0.066	-0.03695	0.03916	0.345	259928	39.6746	4.64e-05	2
Total triglycerides, mg/dL	rs4916493	3	196139979	T	A	0.362	0.0103724	0.00167506	5.93e-10	862075	T	A	0.307	0.01978	0.02101	0.346	259928	38.3443	4.45e-05	2
Total triglycerides, mg/dL	rs7312441	12	56941146	A	C	0.346	-0.0106782	0.00174277	8.95e-10	828618	A	C	0.361	0.01887	0.02016	0.349	259928	37.5413	4.53e-05	2
Total triglycerides, mg/dL	rs72679249	4	111122162	G	A	0.316	0.0129965	0.00179976	5.15e-13	849308	G	A	0.272	0.02059	0.02204	0.35	259928	52.1469	6.14e-05	2
Total triglycerides, mg/dL	rs16826087	1	39812518	T	C	0.216	0.0203698	0.00195538	2.07e-25	862933	T	C	0.191	0.0229	0.02466	0.353	259928	108.518	0.000125739	2
Total triglycerides, mg/dL	rs13112099	4	69537733	G	T	0.471	0.0142716	0.00181312	3.51e-15	776922	G	T	0.536	0.01796	0.01945	0.356	259928	61.9572	7.97e-05	2
Total triglycerides, mg/dL	rs113235777	13	114484903	G	C	0.0136	-0.0428487	0.00741617	7.57e-09	847077	G	C	0.0205	-0.06312	0.06849	0.357	259928	33.3826	3.94e-05	2
Total triglycerides, mg/dL	rs7696969	4	143326714	T	G	0.362	0.0135886	0.0016813	6.36e-16	860302	T	G	0.276	-0.01987	0.02158	0.357	259928	65.3222	7.59e-05	2
Total triglycerides, mg/dL	rs11242227	5	134135076	G	A	0.112	0.0176259	0.00257603	7.79e-12	862933	G	A	0.193	-0.02256	0.02458	0.359	259928	46.8179	5.43e-05	2
Total triglycerides, mg/dL	rs1145212	11	116556865	A	G	0.358	-0.0230417	0.00167085	2.91e-43	863370	A	G	0.38	0.01835	0.02002	0.359	259928	190.176	0.000220224	2
Total triglycerides, mg/dL	rs4253766	22	46623905	T	C	0.105	0.0230497	0.00262034	1.41e-18	863327	T	C	0.08	0.03252	0.03557	0.361	259928	77.3805	8.96e-05	2
Total triglycerides, mg/dL	rs7068223	10	63681422	T	C	0.475	0.00930544	0.0016643	2.26e-08	849475	T	C	0.493	0.01765	0.01946	0.364	259928	31.2573	3.68e-05	2
Total triglycerides, mg/dL	rs3825669	14	89804276	A	G	0.196	0.0122574	0.00204285	1.97e-09	857710	A	G	0.147	-0.02474	0.02733	0.365	259928	36.0031	4.2e-05	2
Total triglycerides, mg/dL	rs28510484	15	31637569	C	G	0.164	0.0123904	0.00222895	2.72e-08	849782	C	G	0.171	-0.02325	0.02571	0.366	259928	30.8977	3.64e-05	2
Total triglycerides, mg/dL	rs6925800	6	161498311	T	C	0.045	-0.026683	0.00401103	2.88e-11	861502	T	C	0.084	-0.03168	0.03511	0.367	259928	44.2568	5.14e-05	2
Total triglycerides, mg/dL	rs7924036	10	65191645	G	T	0.483	0.0305817	0.00164003	1.33e-77	854394	G	T	0.486	0.01742	0.01935	0.368	259928	347.719	0.000406813	2
Total triglycerides, mg/dL	rs6924805	6	18747705	G	T	0.406	0.0103895	0.00164907	2.97e-10	862103	G	T	0.369	0.01798	0.02003	0.369	259928	39.6942	4.6e-05	2
Total triglycerides, mg/dL	rs4671331	2	59312675	T	C	0.391	0.00976886	0.0016474	3.03e-09	862936	T	C	0.4	-0.01767	0.01972	0.37	259928	35.1645	4.07e-05	2
Total triglycerides, mg/dL	rs4804833	19	7970635	A	G	0.395	0.0188964	0.00165321	2.96e-30	858698	A	G	0.381	0.01784	0.0199	0.37	259928	130.646	0.000152121	2
Total triglycerides, mg/dL	rs1126673	4	100045616	C	T	0.308	-0.0141862	0.00174527	4.35e-16	862936	C	T	0.303	-0.0185	0.02104	0.379	259928	66.0709	7.66e-05	2
Total triglycerides, mg/dL	rs727428	17	7537792	T	C	0.438	0.0146388	0.00167152	1.99e-18	832730	T	C	0.388	0.01747	0.01988	0.379	259928	76.7	9.21e-05	2
Total triglycerides, mg/dL	rs1077835	15	58723426	G	A	0.215	0.0415337	0.0019571	5.97e-100	858700	G	A	0.258	0.0194	0.02221	0.382	259928	450.377	0.000524214	2
Total triglycerides, mg/dL	rs113268469	18	57862913	T	C	0.017	-0.0382307	0.0066529	9.11e-09	859819	T	C	0.0116	-0.0792	0.09122	0.385	259928	33.0225	3.84e-05	2
Total triglycerides, mg/dL	rs174533	11	61549025	A	G	0.347	0.0527376	0.00169347	1e-200	857840	A	G	0.415	0.01705	0.01962	0.385	259928	913.763	0.00106406	2
Total triglycerides, mg/dL	rs2947793	12	66199734	A	G	0.0796	0.0169014	0.00294108	9.1e-09	864130	A	G	0.0535	-0.03675	0.04284	0.391	259928	33.0246	3.82e-05	2
Total triglycerides, mg/dL	rs2237026	4	55539253	G	A	0.438	-0.00909208	0.00165806	4.17e-08	856084	G	A	0.429	0.01684	0.01965	0.392	259928	30.0687	3.51e-05	2
Total triglycerides, mg/dL	rs3110452	17	28647752	A	G	0.386	-0.010807	0.00168521	1.43e-10	857866	A	G	0.378	0.01704	0.01991	0.392	259928	41.1222	4.79e-05	2
Total triglycerides, mg/dL	rs77697917	17	41840849	T	C	0.0275	0.156265	0.00507059	1e-200	858618	T	C	0.0314	0.04709	0.05561	0.397	259928	913.763	0.0010631	2
Total triglycerides, mg/dL	rs603104	15	40757035	A	C	0.448	0.0098455	0.00164711	2.27e-09	849476	A	C	0.382	-0.01674	0.01994	0.401	259928	35.727	4.21e-05	2
Total triglycerides, mg/dL	rs11029441	11	26279145	C	T	0.0872	0.0172549	0.00296043	5.59e-09	864058	C	T	0.0735	0.03105	0.03711	0.403	259928	33.9724	3.93e-05	2
Total triglycerides, mg/dL	rs7141420	14	79899454	C	T	0.476	-0.00963718	0.00163806	4.02e-09	853564	C	T	0.411	-0.01643	0.01965	0.403	259928	34.614	4.06e-05	2
Total triglycerides, mg/dL	rs1326122	13	50722895	A	C	0.0238	-0.0445379	0.005435	2.51e-16	858654	A	C	0.0226	-0.05447	0.06525	0.404	259928	67.1548	7.82e-05	2
Total triglycerides, mg/dL	rs6070138	20	56118558	C	A	0.409	-0.0147991	0.00166529	6.29e-19	828391	C	A	0.408	-0.01641	0.01966	0.404	259928	78.975	9.53e-05	2
Total triglycerides, mg/dL	rs12254046	10	135435981	T	C	0.0267	0.0412957	0.00638944	1.03e-10	721882	T	C	0.016	-0.06316	0.07589	0.405	259928	41.7637	5.79e-05	2
Total triglycerides, mg/dL	rs62543565	9	16901067	C	A	0.371	0.0179983	0.00167323	5.52e-27	850472	C	A	0.42	0.0163	0.01958	0.405	259928	115.703	0.000136028	2
Total triglycerides, mg/dL	rs2269869	19	19109545	G	A	0.243	0.0164669	0.00195198	3.28e-17	851761	G	A	0.259	0.01847	0.02224	0.406	259928	71.1684	8.35e-05	2
Total triglycerides, mg/dL	rs2691583	7	17831806	C	T	0.5	-0.0133315	0.00162908	2.76e-16	860269	C	T	0.579	-0.01623	0.01954	0.406	259928	66.9676	7.78e-05	2
Total triglycerides, mg/dL	rs12545916	8	106415737	A	G	0.232	0.0120609	0.00191538	3.04e-10	862879	A	G	0.304	-0.01752	0.02113	0.407	259928	39.6487	4.59e-05	2
Total triglycerides, mg/dL	rs187429064	19	19380513	G	A	0.0108	-0.154083	0.00843126	1.3e-74	825228	G	A	0.0506	-0.03743	0.04522	0.408	259928	333.989	0.000404561	2
Total triglycerides, mg/dL	rs2908298	7	44192552	A	G	0.156	0.0296658	0.0022157	7.02e-41	856603	A	G	0.194	0.01991	0.02449	0.416	259928	179.263	0.000209229	2
Total triglycerides, mg/dL	rs998584	6	43757896	A	C	0.478	0.0350082	0.00167626	7.38e-97	814155	A	C	0.482	0.01575	0.01948	0.419	259928	436.17	0.000535448	2
Total triglycerides, mg/dL	rs9746779	16	987940	G	A	0.371	-0.014974	0.00167581	4.06e-19	850882	G	A	0.339	0.0164	0.0204	0.421	259928	79.84	9.38e-05	2
Total triglycerides, mg/dL	rs71603401	4	18034463	G	A	0.124	0.0190627	0.00245945	9.13e-15	862090	G	A	0.0777	-0.02868	0.03594	0.425	259928	60.0752	6.97e-05	2
Total triglycerides, mg/dL	rs12962548	18	42599167	A	G	0.306	0.0105957	0.00173487	1.01e-09	863370	A	G	0.36	-0.01595	0.02016	0.429	259928	37.3055	4.32e-05	2
Total triglycerides, mg/dL	rs78677597	6	100610044	C	A	0.23	-0.0112303	0.00192388	5.3e-09	862929	C	A	0.209	0.01893	0.02391	0.429	259928	34.076	3.95e-05	2
Total triglycerides, mg/dL	rs1571953	9	35121795	C	T	0.219	-0.0124171	0.00193745	1.46e-10	862101	C	T	0.223	0.01814	0.0232	0.434	259928	41.0817	4.77e-05	2
Total triglycerides, mg/dL	rs72683923	14	50735947	C	T	0.0157	-0.0422811	0.00675317	3.83e-10	857641	C	T	0.0114	-0.07258	0.09355	0.438	259928	39.1977	4.57e-05	2
Total triglycerides, mg/dL	rs7578604	2	121308660	T	G	0.245	0.0157927	0.00188529	5.44e-17	861469	T	G	0.192	0.01902	0.02459	0.439	259928	70.1703	8.14e-05	2
Total triglycerides, mg/dL	rs3806577	2	206546150	C	T	0.461	-0.00945443	0.00165006	1.01e-08	847379	C	T	0.561	0.01512	0.01965	0.441	259928	32.8219	3.87e-05	2
Total triglycerides, mg/dL	rs62130519	2	26564119	T	C	0.0624	0.0202935	0.00343277	3.39e-09	853355	T	C	0.034	-0.04073	0.05302	0.442	259928	34.9459	4.09e-05	2
Total triglycerides, mg/dL	rs10944134	6	86426468	A	C	0.36	0.0128358	0.00189609	1.29e-11	716634	A	C	0.393	0.01516	0.01976	0.443	259928	45.8296	6.39e-05	2
Total triglycerides, mg/dL	rs1045279	3	141663683	C	T	0.155	-0.0129117	0.00225427	1.02e-08	860145	C	T	0.167	-0.01981	0.0259	0.444	259928	32.8028	3.81e-05	2
Total triglycerides, mg/dL	rs1800978	9	107665978	G	C	0.123	-0.0255122	0.00248822	1.14e-24	862268	G	C	0.105	0.02418	0.03178	0.447	259928	105.137	0.000121916	2
Total triglycerides, mg/dL	rs560952	2	169704487	C	T	0.33	-0.0103257	0.00169714	1.17e-09	862934	C	T	0.381	-0.0151	0.01993	0.449	259928	37.0187	4.29e-05	2
Total triglycerides, mg/dL	rs4481184	3	185505787	T	C	0.309	0.00976738	0.00173005	1.64e-08	862104	T	C	0.308	0.01572	0.02094	0.453	259928	31.88	3.7e-05	2
Total triglycerides, mg/dL	rs12928099	16	15150505	A	C	0.297	-0.0258457	0.00177432	4.59e-48	859151	A	C	0.282	0.01605	0.02147	0.455	259928	212.182	0.000246907	2
Total triglycerides, mg/dL	rs77692382	1	40406715	T	C	0.243	0.0134694	0.00188615	9.25e-13	862846	T	C	0.202	0.01776	0.02418	0.463	259928	50.9972	5.91e-05	2
Total triglycerides, mg/dL	rs9604570	13	114631940	G	A	0.178	-0.0220953	0.00215283	1.03e-24	862570	G	A	0.102	0.02356	0.03212	0.463	259928	105.338	0.000122106	2
Total triglycerides, mg/dL	rs2642438	1	220970028	A	G	0.293	0.0168272	0.00177608	2.68e-21	849665	A	G	0.284	-0.01559	0.02147	0.468	259928	89.7665	0.000105638	2
Total triglycerides, mg/dL	rs13214458	6	140702211	T	G	0.253	-0.0115437	0.00186621	6.19e-10	862825	T	G	0.241	0.0161	0.02262	0.477	259928	38.2606	4.43e-05	2
Total triglycerides, mg/dL	rs3828435	3	4743267	C	G	0.399	-0.0102778	0.00163709	3.43e-10	862870	C	G	0.397	0.01406	0.01978	0.477	259928	39.413	4.57e-05	2
Total triglycerides, mg/dL	rs7898735	10	74712546	C	T	0.0848	0.025315	0.002921	4.45e-18	864195	C	T	0.0626	-0.02832	0.04024	0.482	259928	75.1109	8.69e-05	2
Total triglycerides, mg/dL	rs4770433	13	23903791	G	A	0.448	-0.011456	0.00160554	9.66e-13	864200	G	A	0.447	-0.01342	0.01939	0.489	259928	50.912	5.89e-05	2
Total triglycerides, mg/dL	rs38205	7	15913588	A	C	0.375	0.0122867	0.00169105	3.71e-13	850497	A	C	0.351	-0.01368	0.02028	0.5	259928	52.791	6.21e-05	2
Total triglycerides, mg/dL	rs62252236	3	69893064	G	A	0.425	0.00935833	0.00165843	1.67e-08	850461	G	A	0.426	0.01319	0.01957	0.5	259928	31.8448	3.74e-05	2
Total triglycerides, mg/dL	rs148754782	8	19910576	A	G	0.0313	-0.0601307	0.00470404	2.05e-37	861528	A	G	0.0353	0.0351	0.0524	0.503	259928	163.396	0.000189623	2
Total triglycerides, mg/dL	rs275179	15	39447529	G	A	0.161	-0.0158968	0.00221789	7.64e-13	857871	G	A	0.189	-0.01654	0.0247	0.503	259928	51.3725	5.99e-05	2
Total triglycerides, mg/dL	rs139260949	17	63978436	C	T	0.0551	-0.0220022	0.003553	5.92e-10	863297	C	T	0.0746	0.02437	0.03647	0.504	259928	38.3476	4.44e-05	2
Total triglycerides, mg/dL	rs2857640	22	30056945	A	G	0.459	0.00996349	0.00161816	7.4e-10	857876	A	G	0.375	0.0133	0.01989	0.504	259928	37.9122	4.42e-05	2
Total triglycerides, mg/dL	rs34457392	10	63956395	G	A	0.101	-0.0166441	0.00266765	4.4e-10	864199	G	A	0.103	-0.02124	0.03186	0.505	259928	38.9268	4.5e-05	2
Total triglycerides, mg/dL	rs10763928	10	33632954	T	C	0.0889	0.0190674	0.00285184	2.29e-11	857868	T	C	0.0665	0.02565	0.03883	0.509	259928	44.7056	5.21e-05	2
Total triglycerides, mg/dL	rs150799387	8	19766707	A	G	0.0134	0.177191	0.00702835	3.04e-140	861380	A	G	0.00274	-0.11836	0.18062	0.512	259928	635.591	0.000737333	2
Total triglycerides, mg/dL	rs3764261	16	56993324	A	C	0.32	-0.0335708	0.00171984	7.46e-85	857960	A	C	0.28	-0.01409	0.02155	0.513	259928	381.021	0.000443905	2
Total triglycerides, mg/dL	rs11664106	18	2846812	T	A	0.36	-0.0105517	0.00190236	2.91e-08	782108	T	A	0.331	-0.01361	0.02087	0.514	259928	30.7666	3.93e-05	2
Total triglycerides, mg/dL	rs262695	1	2144788	G	A	0.312	0.0123194	0.0018461	2.5e-11	831095	G	A	0.273	-0.01415	0.02173	0.515	259928	44.5338	5.36e-05	2
Total triglycerides, mg/dL	rs9828193	3	66841702	G	A	0.179	0.0152529	0.00213372	8.77e-13	862869	G	A	0.212	-0.01531	0.02377	0.52	259928	51.1018	5.92e-05	2
Total triglycerides, mg/dL	rs2385114	8	126447308	T	C	0.493	0.0522421	0.00169264	1e-200	826869	T	C	0.515	0.01242	0.01944	0.523	259928	913.763	0.00110387	2
Total triglycerides, mg/dL	rs1532085	15	58683366	A	G	0.386	0.0272294	0.00164066	7.37e-62	863545	A	G	0.422	0.01214	0.01957	0.535	259928	275.449	0.000318873	2
Total triglycerides, mg/dL	rs672457	6	139836562	G	A	0.422	0.0270684	0.00162393	2.22e-62	862907	G	A	0.483	0.01178	0.01935	0.543	259928	277.84	0.000321878	2
Total triglycerides, mg/dL	rs79639690	2	227605895	C	T	0.0463	0.024247	0.0039009	5.11e-10	860698	C	T	0.0236	0.03794	0.06309	0.548	259928	38.6348	4.49e-05	2
Total triglycerides, mg/dL	rs7485656	12	125315647	G	A	0.146	0.0193749	0.00229264	2.89e-17	845426	G	A	0.17	-0.01543	0.02591	0.551	259928	71.4182	8.45e-05	2
Total triglycerides, mg/dL	rs2237650	7	106694366	A	C	0.461	-0.0092158	0.00161771	1.22e-08	862352	A	C	0.486	-0.01138	0.01931	0.556	259928	32.4548	3.76e-05	2
Total triglycerides, mg/dL	rs74676173	1	149904474	C	A	0.0729	-0.0268889	0.00309506	3.7e-18	860941	C	A	0.0553	-0.02504	0.04255	0.556	259928	75.4753	8.77e-05	2
Total triglycerides, mg/dL	rs6602909	13	114551993	C	T	0.332	0.0250485	0.00176714	1.32e-45	827173	C	T	0.345	0.01194	0.02037	0.558	259928	200.913	0.000242833	2
Total triglycerides, mg/dL	rs6792725	3	24520283	A	G	0.325	0.0148501	0.00182366	3.86e-16	838009	A	G	0.457	-0.01156	0.01974	0.558	259928	66.3064	7.91e-05	2
Total triglycerides, mg/dL	rs76563749	17	5354089	G	A	0.0125	-0.0428489	0.00720345	2.71e-09	860138	G	A	0.0169	-0.04452	0.07592	0.558	259928	35.3819	4.11e-05	2
Total triglycerides, mg/dL	rs4352308	22	29131788	C	T	0.289	-0.0121994	0.00179574	1.09e-11	855168	C	T	0.251	-0.01284	0.02236	0.566	259928	46.1596	5.4e-05	2
Total triglycerides, mg/dL	rs684773	3	135956305	A	C	0.198	-0.0245699	0.00212454	6.21e-31	860281	A	C	0.152	-0.01541	0.02687	0.566	259928	133.746	0.000155444	2
Total triglycerides, mg/dL	rs1567518	19	57480893	A	G	0.469	-0.00918935	0.00165754	2.96e-08	846841	A	G	0.538	-0.01113	0.01949	0.568	259928	30.7336	3.63e-05	2
Total triglycerides, mg/dL	rs12454712	18	60845884	C	T	0.382	-0.0166142	0.00175304	2.61e-21	822525	C	T	0.488	-0.01107	0.01949	0.57	259928	89.8188	0.000109187	2
Total triglycerides, mg/dL	rs547866	1	93725053	T	C	0.375	-0.010728	0.00169447	2.43e-10	862919	T	C	0.358	0.01138	0.02014	0.572	259928	40.0862	4.65e-05	2
Total triglycerides, mg/dL	rs10052346	5	78472599	T	G	0.393	-0.0100165	0.00168542	2.8e-09	833428	T	G	0.424	-0.01104	0.0196	0.574	259928	35.3182	4.24e-05	2
Total triglycerides, mg/dL	rs62246310	3	9497884	T	C	0.0989	0.0185333	0.00293844	2.84e-10	732954	T	C	0.0635	-0.02166	0.03943	0.583	259928	39.7817	5.43e-05	2
Total triglycerides, mg/dL	rs57074291	2	227229344	G	C	0.264	-0.0118957	0.0018315	8.3e-11	862067	G	C	0.213	-0.01279	0.02359	0.588	259928	42.1858	4.89e-05	2
Total triglycerides, mg/dL	rs76306670	2	26970769	T	C	0.0312	-0.0354813	0.00474081	7.2e-14	858894	T	C	0.0332	0.02902	0.05382	0.59	259928	56.0128	6.52e-05	2
Total triglycerides, mg/dL	rs2934	8	19692026	C	A	0.468	-0.0174914	0.00164028	1.51e-26	853130	C	A	0.462	0.01036	0.01943	0.594	259928	113.708	0.000133266	2
Total triglycerides, mg/dL	rs1061599	18	212756	C	A	0.272	-0.0111491	0.00180772	6.94e-10	860729	C	A	0.269	0.01159	0.02178	0.595	259928	38.0374	4.42e-05	2
Total triglycerides, mg/dL	rs57457691	19	33911705	T	C	0.375	0.0139995	0.00167284	5.83e-17	850325	T	C	0.392	0.01039	0.01982	0.6	259928	70.0337	8.24e-05	2
Total triglycerides, mg/dL	rs114745683	1	226508335	A	G	0.0422	0.0258842	0.00401119	1.1e-10	862036	A	G	0.0694	-0.01979	0.03811	0.604	259928	41.6351	4.83e-05	2
Total triglycerides, mg/dL	rs13520	17	4684095	A	G	0.493	0.0104808	0.00169777	6.69e-10	823905	A	G	0.378	-0.01021	0.02005	0.611	259928	38.109	4.63e-05	2
Total triglycerides, mg/dL	rs17036160	3	12329783	T	C	0.125	-0.0266839	0.00242799	4.26e-28	862904	T	C	0.172	0.01301	0.0256	0.611	259928	120.784	0.000139955	2
Total triglycerides, mg/dL	rs11078597	17	1618363	C	T	0.187	0.0159508	0.002093	2.52e-14	853933	C	T	0.19	-0.0124	0.02469	0.615	259928	58.0774	6.8e-05	2
Total triglycerides, mg/dL	rs6448429	4	26066863	T	C	0.163	0.0190526	0.00218134	2.45e-18	861928	T	C	0.147	-0.01371	0.02748	0.618	259928	76.2894	8.85e-05	2
Total triglycerides, mg/dL	rs4916253	1	172361032	G	T	0.428	0.0129474	0.00163471	2.37e-15	853114	G	T	0.441	-0.00965	0.01951	0.621	259928	62.7306	7.35e-05	2
Total triglycerides, mg/dL	rs113870241	20	30207379	T	C	0.0404	-0.0246975	0.00428735	8.38e-09	860078	T	C	0.0876	0.01696	0.0344	0.622	259928	33.1849	3.86e-05	2
Total triglycerides, mg/dL	rs11656743	17	65980289	G	A	0.216	0.0240598	0.00198278	6.94e-34	850922	G	A	0.244	-0.01111	0.02256	0.622	259928	147.244	0.000173011	2
Total triglycerides, mg/dL	rs2925979	16	81534790	T	C	0.301	0.0228342	0.00174935	6.11e-39	857867	T	C	0.323	-0.01013	0.02067	0.624	259928	170.381	0.000198571	2
Total triglycerides, mg/dL	rs1997833	20	39690342	C	T	0.278	0.0172115	0.0018278	4.66e-21	853563	C	T	0.243	0.01081	0.02249	0.631	259928	88.6721	0.000103874	2
Total triglycerides, mg/dL	rs431420	19	54792079	T	G	0.196	-0.0129321	0.00207737	4.81e-10	853787	T	G	0.293	0.01009	0.02127	0.635	259928	38.7529	4.54e-05	2
Total triglycerides, mg/dL	rs74510325	22	50315382	G	C	0.0331	-0.0287578	0.00449187	1.53e-10	861156	G	C	0.0248	0.02883	0.06129	0.638	259928	40.9901	4.76e-05	2
Total triglycerides, mg/dL	rs12654983	5	131098220	A	G	0.0595	0.026836	0.00350749	1.99e-14	862931	A	G	0.126	-0.01348	0.02909	0.643	259928	58.542	6.78e-05	2
Total triglycerides, mg/dL	rs245479	5	57606869	A	G	0.182	0.0149327	0.00211792	1.78e-12	857414	A	G	0.249	-0.01026	0.02243	0.647	259928	49.7126	5.8e-05	2
Total triglycerides, mg/dL	rs6029178	20	39178557	A	G	0.368	-0.0130696	0.00166262	3.82e-15	857868	A	G	0.343	0.00922	0.02037	0.651	259928	61.7906	7.2e-05	2
Total triglycerides, mg/dL	rs10076475	5	156422231	G	A	0.426	-0.00971719	0.00163701	2.92e-09	852185	G	A	0.413	0.0087	0.01968	0.658	259928	35.2365	4.13e-05	2
Total triglycerides, mg/dL	rs11986182	8	19727447	T	A	0.162	-0.0712692	0.00220442	1e-200	862817	T	A	0.126	0.01285	0.02908	0.658	259928	913.763	0.00105793	2
Total triglycerides, mg/dL	rs4425336	4	89753225	G	A	0.223	-0.0119184	0.00192461	5.92e-10	862344	G	A	0.324	-0.00914	0.0207	0.659	259928	38.3476	4.45e-05	2
Total triglycerides, mg/dL	rs4976033	5	67714246	G	A	0.408	0.0171386	0.00166678	8.45e-25	838177	G	A	0.404	0.00858	0.0197	0.663	259928	105.73	0.000126127	2
Total triglycerides, mg/dL	rs4245791	2	44074431	C	T	0.302	0.0110428	0.00175897	3.43e-10	846215	C	T	0.218	-0.00992	0.02336	0.671	259928	39.413	4.66e-05	2
Total triglycerides, mg/dL	rs3974807	11	49161967	T	C	0.184	0.0150904	0.00216101	2.89e-12	858693	T	C	0.157	-0.01059	0.02659	0.69	259928	48.7619	5.68e-05	2
Total triglycerides, mg/dL	rs2129869	12	26457650	T	A	0.227	0.0156582	0.00191423	2.84e-16	864192	T	A	0.271	-0.00857	0.02175	0.693	259928	66.9113	7.74e-05	2
Total triglycerides, mg/dL	rs79395356	12	57738600	G	T	0.25	-0.0246984	0.0019101	3.03e-38	829216	G	T	0.237	-0.0088	0.0227	0.698	259928	167.197	0.000201592	2
Total triglycerides, mg/dL	rs12154436	7	150343784	A	G	0.194	0.0136397	0.00203725	2.15e-11	862918	A	G	0.249	0.00857	0.02236	0.701	259928	44.8291	5.19e-05	2
Total triglycerides, mg/dL	rs7786102	7	25965759	G	A	0.286	0.0211758	0.00179615	4.42e-32	859419	G	A	0.304	0.00802	0.021	0.703	259928	138.993	0.000161703	2
Total triglycerides, mg/dL	rs574223	11	116329043	G	T	0.472	0.0090216	0.00163766	3.61e-08	838003	G	T	0.409	-0.00747	0.01969	0.704	259928	30.3484	3.62e-05	2
Total triglycerides, mg/dL	rs68165376	8	8820345	C	T	0.0756	0.0193563	0.00311666	5.28e-10	862877	C	T	0.0963	-0.01233	0.03285	0.707	259928	38.5709	4.47e-05	2
Total triglycerides, mg/dL	rs1292042	17	57934995	G	A	0.194	0.0180757	0.0020429	8.91e-19	864127	G	A	0.181	-0.00933	0.02507	0.71	259928	78.2871	9.06e-05	2
Total triglycerides, mg/dL	rs112201728	6	160551486	T	C	0.0684	0.0428348	0.00312635	9.98e-43	862931	T	C	0.0568	-0.01526	0.0417	0.714	259928	187.724	0.000217496	2
Total triglycerides, mg/dL	rs12303671	12	124492610	G	T	0.337	-0.0266624	0.00172464	6.49e-54	857862	G	T	0.306	0.00764	0.02101	0.716	259928	239.002	0.000278525	2
Total triglycerides, mg/dL	rs3120159	1	26238289	A	G	0.406	-0.0101763	0.00168107	1.42e-09	850006	A	G	0.469	-0.00708	0.01952	0.717	259928	36.6412	4.31e-05	2
Total triglycerides, mg/dL	rs4820325	22	38599978	G	A	0.418	-0.0213179	0.00165302	4.72e-38	850822	G	A	0.402	-0.00715	0.01969	0.717	259928	166.316	0.000195439	2
Total triglycerides, mg/dL	rs10260148	7	130430969	T	C	0.27	0.0254786	0.00182157	1.87e-44	858545	T	C	0.286	0.0076	0.0214	0.722	259928	195.638	0.00022782	2
Total triglycerides, mg/dL	rs9817452	3	156795414	T	G	0.382	-0.0193132	0.00168499	2.05e-30	851162	T	G	0.312	0.00741	0.02085	0.722	259928	131.375	0.000154324	2
Total triglycerides, mg/dL	rs115912456	5	82815158	G	A	0.0427	-0.0248881	0.00398696	4.31e-10	862862	G	A	0.0177	-0.025	0.07186	0.728	259928	38.9671	4.52e-05	2
Total triglycerides, mg/dL	rs17184382	15	63792486	C	A	0.41	-0.0192406	0.00166818	8.9e-31	861567	C	A	0.322	-0.00701	0.02072	0.735	259928	133.031	0.000154383	2
Total triglycerides, mg/dL	rs3820897	2	3642361	T	C	0.198	-0.0146135	0.00203406	6.75e-13	845086	T	C	0.353	0.0068	0.02042	0.739	259928	51.6157	6.11e-05	2
Total triglycerides, mg/dL	rs41272086	6	161008646	A	G	0.0994	0.0374821	0.00269551	5.88e-44	862871	A	G	0.101	0.01068	0.03211	0.739	259928	193.358	0.000224037	2
Total triglycerides, mg/dL	rs4822458	22	24265659	C	T	0.454	0.0117979	0.00165263	9.41e-13	850931	C	T	0.382	0.00662	0.01991	0.739	259928	50.9635	5.99e-05	2
Total triglycerides, mg/dL	rs624698	1	62900811	G	A	0.397	-0.0635023	0.00200242	1e-200	682832	G	A	0.321	-0.00673	0.02076	0.746	259928	913.763	0.00133641	2
Total triglycerides, mg/dL	rs36184164	6	43781092	G	T	0.109	0.0175914	0.00265615	3.52e-11	853355	G	T	0.0909	-0.01063	0.03373	0.753	259928	43.864	5.14e-05	2
Total triglycerides, mg/dL	rs12750321	1	154251626	G	A	0.289	-0.0130589	0.00180377	4.49e-13	856593	G	A	0.372	0.00621	0.02009	0.757	259928	52.4162	6.12e-05	2
Total triglycerides, mg/dL	rs148827772	4	110766064	G	A	0.0199	0.0409598	0.00646789	2.41e-10	855174	G	A	0.0235	0.01971	0.06488	0.761	259928	40.1023	4.69e-05	2
Total triglycerides, mg/dL	rs74328314	1	61670759	G	A	0.0717	-0.0217664	0.00315554	5.28e-12	862044	G	A	0.0722	0.01153	0.03786	0.761	259928	47.5802	5.52e-05	2
Total triglycerides, mg/dL	rs3850986	15	73091283	G	T	0.313	-0.0123436	0.00174062	1.33e-12	851721	G	T	0.316	0.00624	0.0208	0.764	259928	50.2844	5.9e-05	2
Total triglycerides, mg/dL	rs4683710	3	142661841	G	A	0.304	-0.0127968	0.00174373	2.16e-13	862328	G	A	0.298	0.00608	0.02116	0.774	259928	53.8536	6.24e-05	2
Total triglycerides, mg/dL	rs6972751	7	149180500	T	C	0.304	0.010321	0.00182471	1.55e-08	850277	T	C	0.416	-0.00542	0.01969	0.783	259928	31.9896	3.76e-05	2
Total triglycerides, mg/dL	rs17036126	3	12287863	T	C	0.126	0.0187934	0.00242227	8.59e-15	862935	T	C	0.0951	-0.00889	0.0329	0.787	259928	60.1952	6.98e-05	2
Total triglycerides, mg/dL	rs6425364	1	171617708	T	G	0.3	0.00991523	0.00176266	1.85e-08	862794	T	G	0.295	-0.00572	0.02124	0.788	259928	31.646	3.67e-05	2
Total triglycerides, mg/dL	rs1907241	10	122897984	G	T	0.0258	-0.0371735	0.00540235	5.94e-12	847364	G	T	0.051	-0.01181	0.04418	0.789	259928	47.3493	5.59e-05	2
Total triglycerides, mg/dL	rs7200532	16	80756615	C	T	0.363	0.00963727	0.00170081	1.46e-08	850916	C	T	0.238	0.00604	0.0228	0.791	259928	32.1058	3.77e-05	2
Total triglycerides, mg/dL	rs9297994	8	59392324	G	A	0.339	0.0215317	0.00169855	7.98e-37	861991	G	A	0.378	-0.00527	0.01996	0.792	259928	160.694	0.000186388	2
Total triglycerides, mg/dL	rs2954011	8	126424379	C	T	0.46	0.0107037	0.0017292	6.02e-10	812909	C	T	0.504	-0.00512	0.01949	0.793	259928	38.3149	4.71e-05	2
Total triglycerides, mg/dL	rs745578	8	72466324	A	G	0.245	0.0163983	0.0018868	3.59e-18	862774	A	G	0.206	0.00624	0.02393	0.794	259928	75.5349	8.75e-05	2
Total triglycerides, mg/dL	rs60120444	3	170747667	A	G	0.0971	0.0221532	0.00272054	3.86e-16	862901	A	G	0.0592	-0.01051	0.04086	0.797	259928	66.3064	7.68e-05	2
Total triglycerides, mg/dL	rs11009319	10	33537248	A	G	0.138	-0.0137948	0.00232402	2.93e-09	863368	A	G	0.119	0.00764	0.02987	0.798	259928	35.2298	4.08e-05	2
Total triglycerides, mg/dL	rs11835323	12	20463433	T	C	0.469	0.0112752	0.00162142	3.55e-12	863601	T	C	0.433	0.00504	0.01964	0.798	259928	48.3585	5.6e-05	2
Total triglycerides, mg/dL	rs143076454	16	921179	A	G	0.0163	0.0414574	0.00685904	1.5e-09	671182	A	G	0.014	0.02123	0.08305	0.798	259928	36.5343	5.44e-05	2
Total triglycerides, mg/dL	rs2182784	13	51133421	A	C	0.213	0.0129995	0.00197988	5.18e-11	864201	A	C	0.15	-0.00674	0.02695	0.802	259928	43.108	4.99e-05	2
Total triglycerides, mg/dL	rs16971107	17	76394042	G	A	0.385	0.0205268	0.00164443	9.29e-36	863367	G	A	0.295	-0.00527	0.02117	0.803	259928	155.815	0.000180442	2
Total triglycerides, mg/dL	rs1260752	6	109160802	T	C	0.189	0.0133016	0.00211433	3.15e-10	850440	T	C	0.195	0.00602	0.02453	0.806	259928	39.5793	4.65e-05	2
Total triglycerides, mg/dL	rs55875049	10	114012078	G	A	0.185	0.0164059	0.00205946	1.64e-15	863360	G	A	0.17	0.00561	0.02566	0.827	259928	63.4559	7.35e-05	2
Total triglycerides, mg/dL	rs7159513	14	29856951	A	G	0.172	0.0124435	0.00222738	2.32e-08	862805	A	G	0.192	0.00541	0.02506	0.829	259928	31.2064	3.62e-05	2
Total triglycerides, mg/dL	rs7961572	12	111797013	G	A	0.248	-0.014175	0.00190703	1.06e-13	857740	G	A	0.243	0.00485	0.02243	0.829	259928	55.2525	6.44e-05	2
Total triglycerides, mg/dL	rs6998846	8	9193341	G	A	0.23	0.0107649	0.00191914	2.03e-08	862918	G	A	0.266	-0.00471	0.02188	0.83	259928	31.4656	3.65e-05	2
Total triglycerides, mg/dL	rs1759415	9	6674253	G	A	0.411	0.0102927	0.00162755	2.55e-10	862925	G	A	0.375	-0.00426	0.01993	0.831	259928	39.992	4.63e-05	2
Total triglycerides, mg/dL	rs10832027	11	13357183	G	A	0.327	-0.0171871	0.00170709	7.65e-24	863355	G	A	0.461	-0.00407	0.01946	0.834	259928	101.365	0.000117395	2
Total triglycerides, mg/dL	rs72801474	5	132444128	A	G	0.0964	-0.0305575	0.0028179	2.13e-27	862754	A	G	0.058	0.00835	0.04143	0.84	259928	117.592	0.00013628	2
Total triglycerides, mg/dL	rs116843064	19	8429323	A	G	0.0201	-0.244759	0.00574545	1e-200	855630	A	G	0.0275	0.01153	0.05899	0.845	259928	913.763	0.00106681	2
Total triglycerides, mg/dL	rs55707100	15	43820717	T	C	0.0273	0.124697	0.00495042	5.26e-140	862772	T	C	0.00556	0.02517	0.12848	0.845	259928	634.496	0.000734877	2
Total triglycerides, mg/dL	rs543928	6	32285248	G	A	0.375	-0.0113806	0.00179945	2.54e-10	772293	G	A	0.392	0.00366	0.01975	0.853	259928	39.9997	5.18e-05	2
Total triglycerides, mg/dL	rs147525635	15	43468698	G	A	0.447	-0.0123715	0.00175129	1.62e-12	838619	G	A	0.421	-0.00362	0.01961	0.854	259928	49.8974	5.95e-05	2
Total triglycerides, mg/dL	rs4768657	12	46086071	T	C	0.457	0.0130106	0.00162305	1.09e-15	856058	T	C	0.484	-0.00357	0.01938	0.854	259928	64.2607	7.51e-05	2
Total triglycerides, mg/dL	rs7007256	8	26203081	G	A	0.288	-0.0103183	0.00177209	5.79e-09	862071	G	A	0.221	-0.00377	0.02323	0.871	259928	33.904	3.93e-05	2
Total triglycerides, mg/dL	rs2963431	5	157970432	T	C	0.231	0.0182091	0.00191531	1.96e-21	862078	T	C	0.157	0.00424	0.02649	0.873	259928	90.3855	0.000104835	2
Total triglycerides, mg/dL	rs11046481	12	22747967	G	T	0.231	-0.0170781	0.00198668	8.23e-18	858589	G	T	0.26	0.00334	0.02211	0.88	259928	73.897	8.61e-05	2
Total triglycerides, mg/dL	rs17052061	3	52346240	G	T	0.163	-0.0184282	0.00217698	2.56e-17	862925	G	T	0.1	-0.00475	0.03191	0.882	259928	71.6574	8.3e-05	2
Total triglycerides, mg/dL	rs6066138	20	45594711	A	G	0.269	-0.0168868	0.00181154	1.14e-20	862744	A	G	0.214	-0.00323	0.02357	0.891	259928	86.9026	0.000100718	2
Total triglycerides, mg/dL	rs12891399	14	104293533	C	T	0.339	0.0119262	0.00171393	3.44e-12	855226	C	T	0.385	0.00259	0.0199	0.897	259928	48.4202	5.66e-05	2
Total triglycerides, mg/dL	rs1519480	11	27675712	C	T	0.319	0.0157901	0.00172088	4.49e-20	864159	C	T	0.343	0.00252	0.02035	0.901	259928	84.1919	9.74e-05	2
Total triglycerides, mg/dL	rs35144691	9	92126375	A	G	0.258	0.0120537	0.00186246	9.68e-11	856612	A	G	0.275	-0.00268	0.02171	0.902	259928	41.885	4.89e-05	2
Total triglycerides, mg/dL	rs169080	19	4980864	T	C	0.362	0.0113133	0.00169708	2.62e-11	850934	T	C	0.305	-0.00222	0.02103	0.916	259928	44.442	5.22e-05	2
Total triglycerides, mg/dL	rs56184290	3	129328539	G	A	0.0996	-0.0153174	0.0026985	1.38e-08	858016	G	A	0.0864	-0.0034	0.03417	0.921	259928	32.2153	3.75e-05	2
Total triglycerides, mg/dL	rs1861410	2	58933591	C	T	0.451	0.0121495	0.00163041	9.21e-14	857436	C	T	0.401	0.00184	0.01974	0.926	259928	55.5288	6.48e-05	2
Total triglycerides, mg/dL	rs35665085	22	17625915	A	G	0.0556	0.0242505	0.00357131	1.12e-11	858727	A	G	0.0549	-0.0039	0.04223	0.926	259928	46.1064	5.37e-05	2
Total triglycerides, mg/dL	rs3843467	5	55856375	T	G	0.19	0.0352162	0.00203288	3.14e-67	862915	T	G	0.149	0.00255	0.02733	0.926	259928	300.096	0.00034765	2
Total triglycerides, mg/dL	rs625476	9	13705973	C	T	0.318	0.0120192	0.00172468	3.19e-12	862936	C	T	0.295	0.00189	0.02114	0.929	259928	48.5682	5.63e-05	2
Total triglycerides, mg/dL	rs114165349	1	27021913	C	G	0.0232	0.0587482	0.00537333	7.99e-28	861143	C	G	0.0375	-0.0041	0.05158	0.937	259928	119.537	0.000138793	2
Total triglycerides, mg/dL	rs35819975	21	40459532	C	G	0.328	0.00998067	0.00176069	1.44e-08	853553	C	G	0.273	-0.00165	0.02201	0.94	259928	32.1326	3.76e-05	2
Total triglycerides, mg/dL	rs2686189	8	11655229	C	T	0.324	0.0173748	0.00174602	2.49e-23	850463	C	T	0.247	-0.00167	0.02248	0.941	259928	99.0277	0.000116426	2
Total triglycerides, mg/dL	rs849335	7	28223990	T	C	0.355	0.0104644	0.00168021	4.72e-10	862104	T	C	0.342	0.00143	0.02041	0.944	259928	38.7897	4.5e-05	2
Total triglycerides, mg/dL	rs2909973	7	71994394	A	G	0.489	0.0136142	0.00164969	1.55e-16	845087	A	G	0.448	0.00112	0.01945	0.954	259928	68.1052	8.06e-05	2
Total triglycerides, mg/dL	rs12601778	17	80191348	T	C	0.43	0.0117497	0.00176057	2.49e-11	844493	T	C	0.471	0.00102	0.01939	0.958	259928	44.5417	5.27e-05	2
Total triglycerides, mg/dL	rs577721086	6	127440047	C	T	0.0531	0.0506322	0.00369085	7.89e-43	858128	C	T	0.0645	0.00203	0.03998	0.96	259928	188.192	0.000219257	2
Total triglycerides, mg/dL	rs72946301	2	111861838	A	G	0.1	-0.0193085	0.00272163	1.3e-12	862277	A	G	0.106	-0.00149	0.03156	0.962	259928	50.3292	5.84e-05	2
Total triglycerides, mg/dL	rs2302883	11	65824994	C	T	0.23	0.0127586	0.00194506	5.4e-11	863306	C	T	0.146	-0.00128	0.02744	0.963	259928	43.0266	4.98e-05	2
Total triglycerides, mg/dL	rs61900203	11	77759168	G	A	0.149	0.014203	0.00249351	1.23e-08	732056	G	A	0.145	0.00121	0.02748	0.965	259928	32.4389	4.43e-05	2
Total triglycerides, mg/dL	rs1035691	11	10658735	A	G	0.359	-0.00992737	0.00170319	5.59e-09	857822	A	G	0.404	0.0006	0.01991	0.976	259928	33.9724	3.96e-05	2
Total triglycerides, mg/dL	rs12878001	14	64239629	G	T	0.162	0.02051	0.00219499	9.28e-21	857647	G	T	0.133	0.00084	0.02843	0.976	259928	87.3095	0.000101791	2
Total triglycerides, mg/dL	rs72885907	11	30185850	A	G	0.367	-0.010648	0.00169007	2.97e-10	851742	A	G	0.419	-0.00047	0.01964	0.981	259928	39.6942	4.66e-05	2
Total triglycerides, mg/dL	rs7528419	1	109817192	G	A	0.219	-0.0115417	0.0019308	2.26e-09	862672	G	A	0.215	-0.00035	0.0236	0.988	259928	35.7356	4.14e-05	2
Total triglycerides, mg/dL	rs10215153	7	116399131	A	G	0.308	0.0120199	0.00175732	7.92e-12	853129	A	G	0.282	0.00024	0.02155	0.991	259928	46.7854	5.48e-05	2
Total triglycerides, mg/dL	rs73029263	6	164113762	G	A	0.13	-0.0188906	0.00240005	3.52e-15	862911	G	A	0.0829	0.00011	0.03499	0.998	259928	61.9516	7.18e-05	2
Total triglycerides, mg/dL	rs4418728	10	94839724	T	G	0.453	-0.0294339	0.00162167	1.28e-73	852457	T	G	0.469	0	0.01933	1	259928	329.429	0.000386298	2
Total cholesterol, mg/dL	rs148259165	3	48904518	A	G	0.0174	-0.0447442	0.00615458	3.59e-13	920007	A	G	0.0693	-0.232	0.03911	3e-09	259928	52.8556	5.74e-05	2
Total cholesterol, mg/dL	rs112838464	5	53308819	A	G	0.108	0.0154499	0.00250278	6.7e-10	930616	A	G	0.121	0.14439	0.0298	1.27e-06	259928	38.1061	4.09e-05	2
Total cholesterol, mg/dL	rs267733	1	150958836	G	A	0.153	-0.0143152	0.00215113	2.84e-11	929645	G	A	0.147	0.12343	0.02739	6.62e-06	259928	44.2842	4.76e-05	2
Total cholesterol, mg/dL	rs1767147	1	23770516	A	G	0.135	-0.027053	0.00229375	4.18e-32	921682	A	G	0.119	0.09807	0.02976	0.000983	259928	139.104	0.000150902	2
Total cholesterol, mg/dL	rs4661359	1	16513153	C	T	0.372	-0.0118443	0.00163022	3.72e-13	921987	C	T	0.278	-0.05999	0.02156	0.00539	259928	52.7857	5.72e-05	2
Total cholesterol, mg/dL	rs3738622	1	235110859	T	G	0.203	-0.018529	0.00198956	1.24e-20	885670	T	G	0.163	-0.06898	0.02615	0.00833	259928	86.7363	9.79e-05	2
Total cholesterol, mg/dL	rs17476364	10	71094504	C	T	0.0942	-0.0295771	0.0026713	1.71e-28	929921	C	T	0.0593	-0.10502	0.04098	0.0104	259928	122.595	0.000131817	2
Total cholesterol, mg/dL	rs55757091	16	68323654	A	G	0.164	0.0159036	0.00210812	4.56e-14	930592	A	G	0.206	0.06123	0.02405	0.0109	259928	56.9109	6.12e-05	2
Total cholesterol, mg/dL	rs12662617	6	31328685	A	C	0.171	0.0147168	0.00218861	1.76e-11	856552	A	C	0.2	0.06067	0.02414	0.012	259928	45.2211	5.28e-05	2
Total cholesterol, mg/dL	rs17766692	19	11342599	T	C	0.0685	-0.0341618	0.00306403	7.22e-29	930052	T	C	0.104	-0.07819	0.03169	0.0136	259928	124.306	0.000133637	2
Total cholesterol, mg/dL	rs28866344	12	123885484	A	G	0.0982	0.0334056	0.00269102	2.2e-35	915667	A	G	0.113	-0.07554	0.03085	0.0143	259928	154.102	0.000168267	2
Total cholesterol, mg/dL	rs116276872	1	110068291	T	C	0.0188	-0.0430004	0.00613117	2.33e-12	917025	T	C	0.0267	-0.14817	0.06125	0.0156	259928	49.1844	5.36e-05	2
Total cholesterol, mg/dL	rs17580	14	94847262	A	T	0.0342	0.0538666	0.0042953	4.46e-36	917287	A	T	0.00917	-0.24357	0.10091	0.0158	259928	157.274	0.000171426	2
Total cholesterol, mg/dL	rs4665972	2	27598097	T	C	0.394	0.0577422	0.00165508	1e-200	918154	T	C	0.377	0.04796	0.01995	0.0162	259928	913.763	0.00099423	2
Total cholesterol, mg/dL	rs55714927	17	7080316	T	C	0.186	-0.0322417	0.0020911	1.23e-53	886773	T	C	0.265	-0.05193	0.02229	0.0198	259928	237.729	0.000268012	2
Total cholesterol, mg/dL	rs1870137	10	82269848	C	G	0.199	-0.0120272	0.00196857	9.99e-10	919991	C	G	0.222	-0.05369	0.02332	0.0213	259928	37.3268	4.06e-05	2
Total cholesterol, mg/dL	rs10910476	1	234734956	C	T	0.46	-0.0113885	0.00159322	8.8e-13	917285	C	T	0.489	-0.0431	0.01934	0.0258	259928	51.095	5.57e-05	2
Total cholesterol, mg/dL	rs2792751	10	113940329	T	C	0.284	0.0241242	0.00171428	5.61e-45	929803	T	C	0.318	-0.04623	0.0208	0.0263	259928	198.034	0.00021294	2
Total cholesterol, mg/dL	rs10263252	7	1049949	A	G	0.208	-0.0222164	0.00194326	2.88e-30	923599	A	G	0.26	-0.04889	0.02208	0.0268	259928	130.7	0.000141492	2
Total cholesterol, mg/dL	rs35814089	6	101433692	C	T	0.471	0.0122549	0.00158242	9.6e-15	930614	C	T	0.434	-0.04278	0.01949	0.0281	259928	59.9764	6.44e-05	2
Total cholesterol, mg/dL	rs34972471	11	48050391	A	G	0.252	0.0179432	0.00185504	3.94e-22	927917	A	G	0.27	0.04711	0.0218	0.0307	259928	93.5604	0.000100818	2
Total cholesterol, mg/dL	rs900776	8	21918089	C	A	0.167	-0.0184161	0.002134	6.14e-18	924876	C	A	0.226	0.05	0.02321	0.0312	259928	74.4754	8.05e-05	2
Total cholesterol, mg/dL	rs56294298	9	117133524	A	G	0.0842	-0.0199875	0.00297234	1.76e-11	927905	A	G	0.0567	0.08886	0.04229	0.0356	259928	45.2211	4.87e-05	2
Total cholesterol, mg/dL	rs6689	6	32627700	G	A	0.21	0.0479189	0.00219355	8.6e-106	908775	G	A	0.251	0.04648	0.02234	0.0374	259928	477.221	0.000524851	2
Total cholesterol, mg/dL	rs7903402	10	17259772	T	C	0.416	0.0213764	0.00161068	3.38e-40	896677	T	C	0.416	-0.04073	0.01967	0.0384	259928	176.137	0.000196395	2
Total cholesterol, mg/dL	rs10171847	2	101631888	G	C	0.358	-0.0117675	0.00161707	3.41e-13	930621	G	C	0.339	0.04185	0.02039	0.0402	259928	52.9566	5.69e-05	2
Total cholesterol, mg/dL	rs923308	4	141632163	G	A	0.284	0.00971768	0.00177953	4.74e-08	920617	G	A	0.269	-0.04433	0.02197	0.0436	259928	29.8203	3.24e-05	2
Total cholesterol, mg/dL	rs2125345	17	73782191	C	T	0.291	-0.0155825	0.00172122	1.39e-19	929744	C	T	0.223	-0.04626	0.02316	0.0457	259928	81.9581	8.81e-05	2
Total cholesterol, mg/dL	rs73159032	3	155527626	A	C	0.143	0.0141882	0.0022521	2.98e-10	930630	A	C	0.119	0.0587	0.02978	0.0487	259928	39.6877	4.26e-05	2
Total cholesterol, mg/dL	rs208418	13	33154022	C	T	0.373	0.010488	0.00164021	1.61e-10	927970	C	T	0.367	-0.03754	0.02009	0.0617	259928	40.8905	4.41e-05	2
Total cholesterol, mg/dL	rs3775228	4	87985166	T	C	0.392	0.0136017	0.00162751	6.41e-17	920827	T	C	0.397	-0.03682	0.0198	0.0629	259928	69.8466	7.58e-05	2
Total cholesterol, mg/dL	rs67890964	16	83979317	C	T	0.383	-0.0178819	0.00168203	2.13e-26	899739	C	T	0.524	-0.03599	0.01953	0.0653	259928	113.026	0.000125605	2
Total cholesterol, mg/dL	rs4233566	2	144272229	A	G	0.448	-0.0101747	0.00157624	1.08e-10	929834	A	G	0.427	-0.03579	0.01954	0.0669	259928	41.671	4.48e-05	2
Total cholesterol, mg/dL	rs77502095	12	133119022	A	G	0.141	0.0181623	0.0023675	1.7e-14	779973	A	G	0.127	-0.05294	0.02898	0.0678	259928	58.8519	7.54e-05	2
Total cholesterol, mg/dL	rs10187402	2	135771974	G	C	0.249	0.0225053	0.00206516	1.18e-27	814141	G	C	0.282	0.03846	0.02151	0.0737	259928	118.763	0.000145855	2
Total cholesterol, mg/dL	rs2112653	5	74562564	C	T	0.439	0.0592537	0.00164126	1e-200	917997	C	T	0.49	0.03463	0.01944	0.0748	259928	913.763	0.0009944	2
Total cholesterol, mg/dL	rs2486934	1	203248441	G	T	0.453	-0.00956793	0.00157387	1.21e-09	927816	G	T	0.342	0.03606	0.0204	0.0771	259928	36.9532	3.98e-05	2
Total cholesterol, mg/dL	rs138335	22	41227086	C	G	0.347	0.0118695	0.00170272	3.15e-12	912103	C	G	0.369	-0.03451	0.02	0.0844	259928	48.5929	5.33e-05	2
Total cholesterol, mg/dL	rs13108218	4	3443931	A	G	0.389	0.0252409	0.00165882	2.76e-52	911855	A	G	0.323	-0.03565	0.02076	0.0859	259928	231.534	0.000253851	2
Total cholesterol, mg/dL	rs2479415	1	55498745	C	T	0.463	0.0311648	0.00167886	6.39e-77	859764	C	T	0.387	-0.03434	0.02009	0.0873	259928	344.589	0.000400635	2
Total cholesterol, mg/dL	rs7150254	14	75299101	A	G	0.463	-0.0116281	0.00157973	1.83e-13	927172	A	G	0.364	0.03405	0.02004	0.0894	259928	54.1793	5.84e-05	2
Total cholesterol, mg/dL	rs116734477	5	52095024	T	C	0.0361	-0.0312139	0.00420185	1.1e-13	925599	T	C	0.03	0.0951	0.05621	0.0907	259928	55.1797	5.96e-05	2
Total cholesterol, mg/dL	rs1229498	7	81568750	T	G	0.285	0.0120732	0.00178262	1.26e-11	917613	T	G	0.271	-0.0368	0.02185	0.0921	259928	45.8757	5e-05	2
Total cholesterol, mg/dL	rs10858093	1	109949756	T	C	0.0238	0.0488384	0.00573803	1.72e-17	913935	T	C	0.0382	-0.08611	0.05121	0.0927	259928	72.4422	7.93e-05	2
Total cholesterol, mg/dL	rs616402	1	10566272	T	C	0.309	-0.0104016	0.00169642	8.71e-10	924306	T	C	0.315	0.03481	0.02081	0.0944	259928	37.5943	4.07e-05	2
Total cholesterol, mg/dL	rs138774	22	35708799	G	A	0.359	0.0143396	0.0016477	3.24e-18	917315	G	A	0.39	0.0326	0.01976	0.0989	259928	75.7375	8.26e-05	2
Total cholesterol, mg/dL	rs6422512	1	93024844	C	T	0.207	-0.0254839	0.00196212	1.43e-38	920566	C	T	0.223	0.03833	0.02328	0.0997	259928	168.69	0.000183213	2
Total cholesterol, mg/dL	rs12055389	6	161091952	T	C	0.0588	-0.0278365	0.00334063	7.9e-17	930489	T	C	0.104	-0.05266	0.03219	0.102	259928	69.4344	7.46e-05	2
Total cholesterol, mg/dL	rs76895963	12	4384844	G	T	0.0167	-0.0699135	0.00643506	1.7e-27	918233	G	T	0.0313	0.09369	0.05732	0.102	259928	118.039	0.000128534	2
Total cholesterol, mg/dL	rs62183915	2	204180921	A	G	0.437	-0.011552	0.00158667	3.32e-13	927123	A	G	0.519	-0.03157	0.01934	0.103	259928	53.0091	5.72e-05	2
Total cholesterol, mg/dL	rs75393372	6	139187883	C	T	0.0774	0.0203392	0.00293241	4.03e-12	930585	C	T	0.061	0.06567	0.04037	0.104	259928	48.1098	5.17e-05	2
Total cholesterol, mg/dL	rs12657266	5	156396003	C	T	0.365	-0.0420794	0.0016186	5.3e-149	927140	C	T	0.333	0.03327	0.02057	0.106	259928	675.864	0.000728448	2
Total cholesterol, mg/dL	rs112170089	6	160502019	A	G	0.0166	0.0591022	0.00737943	1.16e-15	754869	A	G	0.0168	0.12234	0.07627	0.109	259928	64.138	8.5e-05	2
Total cholesterol, mg/dL	rs4889685	16	30929444	C	T	0.35	0.0123597	0.00165844	9.15e-14	917312	C	T	0.343	-0.03253	0.02033	0.109	259928	55.5416	6.05e-05	2
Total cholesterol, mg/dL	rs10895556	11	103860839	C	T	0.16	-0.0120679	0.00218031	3.11e-08	929702	C	T	0.108	0.04923	0.03127	0.115	259928	30.6376	3.3e-05	2
Total cholesterol, mg/dL	rs11846704	14	35186694	T	C	0.267	-0.0107776	0.00176034	9.21e-10	929970	T	C	0.281	-0.03389	0.02155	0.116	259928	37.4854	4.03e-05	2
Total cholesterol, mg/dL	rs4821116	22	21973319	T	C	0.204	-0.0228608	0.00193303	2.85e-32	929722	T	C	0.295	-0.03336	0.02135	0.118	259928	139.864	0.000150415	2
Total cholesterol, mg/dL	rs12445804	16	11706100	A	G	0.0768	0.0312657	0.00301686	3.63e-25	921735	A	G	0.112	-0.04816	0.03099	0.12	259928	107.404	0.000116511	2
Total cholesterol, mg/dL	rs61665404	17	46031320	A	C	0.35	0.0119556	0.00164354	3.48e-13	930531	A	C	0.356	0.0314	0.02021	0.12	259928	52.9167	5.69e-05	2
Total cholesterol, mg/dL	rs9844432	3	58391293	G	C	0.0801	-0.0362067	0.00283356	2.18e-37	930634	G	C	0.0795	0.05587	0.03589	0.12	259928	163.274	0.000175413	2
Total cholesterol, mg/dL	rs2066714	9	107586753	C	T	0.122	0.0343609	0.00236665	9.21e-48	924364	C	T	0.0938	0.05168	0.03339	0.122	259928	210.796	0.000227993	2
Total cholesterol, mg/dL	rs35148262	1	25766623	A	G	0.461	-0.024883	0.00157672	4.17e-56	918165	A	G	0.453	-0.02983	0.01935	0.123	259928	249.056	0.000271182	2
Total cholesterol, mg/dL	rs9524537	13	95218014	C	T	0.226	0.0112066	0.00184675	1.29e-09	930638	C	T	0.2	0.03724	0.02426	0.125	259928	36.8284	3.96e-05	2
Total cholesterol, mg/dL	rs9837622	3	32514647	A	T	0.0726	-0.0337186	0.00306248	3.41e-28	930627	A	T	0.0708	0.05806	0.03792	0.126	259928	121.226	0.000130246	2
Total cholesterol, mg/dL	rs11712614	3	122166777	A	C	0.301	-0.00979281	0.00173981	1.82e-08	920823	A	C	0.323	0.03151	0.02065	0.127	259928	31.6777	3.44e-05	2
Total cholesterol, mg/dL	rs12429141	13	32454222	A	G	0.252	-0.0103627	0.00179949	8.48e-09	930625	A	G	0.246	0.03436	0.0225	0.127	259928	33.1618	3.56e-05	2
Total cholesterol, mg/dL	rs150460588	15	57023457	C	T	0.046	0.0318486	0.00386601	1.75e-16	929150	C	T	0.0313	0.08539	0.05606	0.128	259928	67.8659	7.3e-05	2
Total cholesterol, mg/dL	rs79662819	1	95619804	T	C	0.0814	-0.0158938	0.00290138	4.3e-08	930564	T	C	0.102	-0.0483	0.03207	0.132	259928	30.0092	3.22e-05	2
Total cholesterol, mg/dL	rs881844	17	37810218	C	G	0.337	-0.0128768	0.00167491	1.49e-14	922247	C	G	0.318	0.03069	0.02072	0.139	259928	59.1113	6.41e-05	2
Total cholesterol, mg/dL	rs2457228	15	49457601	G	A	0.453	-0.0103161	0.00158873	8.4e-11	916629	G	A	0.424	-0.02879	0.01953	0.141	259928	42.1624	4.6e-05	2
Total cholesterol, mg/dL	rs17776811	14	90066451	A	C	0.403	0.0107378	0.00159396	1.62e-11	924877	A	C	0.412	0.02897	0.01979	0.143	259928	45.3834	4.91e-05	2
Total cholesterol, mg/dL	rs17647249	17	65195226	T	C	0.499	0.0140201	0.00160682	2.65e-18	917334	T	C	0.577	0.02849	0.01957	0.146	259928	76.1344	8.3e-05	2
Total cholesterol, mg/dL	rs10893501	11	126251033	G	A	0.135	0.0354574	0.00226449	2.93e-55	929803	G	A	0.188	-0.03528	0.02486	0.156	259928	245.173	0.000263614	2
Total cholesterol, mg/dL	rs7124487	11	2988323	T	C	0.178	-0.0148773	0.00209265	1.17e-12	929209	T	C	0.121	-0.04218	0.02983	0.157	259928	50.536	5.44e-05	2
Total cholesterol, mg/dL	rs7351103	19	8451937	A	G	0.496	0.009806	0.00159862	8.57e-10	914409	A	G	0.505	-0.02711	0.01935	0.161	259928	37.6259	4.11e-05	2
Total cholesterol, mg/dL	rs2296288	1	183072590	T	C	0.442	-0.012313	0.00158829	9.02e-15	929777	T	C	0.413	-0.02747	0.01963	0.162	259928	60.0991	6.46e-05	2
Total cholesterol, mg/dL	rs77960347	18	47109955	G	A	0.0121	0.173525	0.00706449	3.14e-133	922946	G	A	0.00738	-0.15684	0.11205	0.162	259928	603.342	0.000653287	2
Total cholesterol, mg/dL	rs1250259	2	216300482	T	A	0.265	-0.0166932	0.00180019	1.81e-20	929802	T	A	0.211	0.033	0.02368	0.163	259928	85.9883	9.25e-05	2
Total cholesterol, mg/dL	rs1081106	19	45413366	C	T	0.0843	0.0380719	0.00298578	3.07e-37	913367	C	T	0.188	-0.03461	0.02512	0.168	259928	162.593	0.000177984	2
Total cholesterol, mg/dL	rs12280753	11	116613660	T	C	0.0729	0.0845693	0.00297413	7.48e-178	929803	T	C	0.0711	0.05041	0.03741	0.178	259928	808.547	0.000868835	2
Total cholesterol, mg/dL	rs10843390	12	29496991	T	C	0.282	-0.0149316	0.00173525	7.64e-18	930633	T	C	0.292	-0.0286	0.02127	0.179	259928	74.0439	7.96e-05	2
Total cholesterol, mg/dL	rs4946713	6	106374015	A	C	0.444	-0.0105161	0.00157671	2.56e-11	928007	A	C	0.397	-0.02601	0.01971	0.187	259928	44.4874	4.79e-05	2
Total cholesterol, mg/dL	rs189174	3	119818585	C	G	0.351	0.0176299	0.00168171	1.03e-25	920648	C	G	0.374	0.02597	0.0199	0.192	259928	109.901	0.00011936	2
Total cholesterol, mg/dL	rs9824452	3	133492471	A	G	0.133	0.012703	0.00229141	2.96e-08	930637	A	G	0.163	-0.03386	0.02631	0.198	259928	30.7336	3.3e-05	2
Total cholesterol, mg/dL	rs10495907	2	43998726	A	G	0.14	0.0280238	0.00226256	3.12e-35	930636	A	G	0.15	0.03459	0.02704	0.201	259928	153.408	0.000164815	2
Total cholesterol, mg/dL	rs7839474	8	61455861	G	A	0.376	0.0132649	0.00161523	2.17e-16	928000	G	A	0.428	0.02485	0.01955	0.204	259928	67.4418	7.27e-05	2
Total cholesterol, mg/dL	rs4942505	13	32963707	C	T	0.474	0.0162276	0.00156668	3.85e-25	928003	C	T	0.437	-0.02478	0.01953	0.205	259928	107.288	0.000115598	2
Total cholesterol, mg/dL	rs17389465	12	25414408	A	T	0.0673	-0.0335059	0.00310056	3.21e-27	929205	A	T	0.108	-0.03899	0.03125	0.212	259928	116.778	0.00012566	2
Total cholesterol, mg/dL	rs55809639	2	118842801	A	T	0.0924	-0.037216	0.00271237	7.62e-43	930554	A	T	0.0787	-0.04467	0.03597	0.214	259928	188.261	0.00020227	2
Total cholesterol, mg/dL	rs1800961	20	43042364	T	C	0.0348	-0.0803445	0.00429426	4.12e-78	922041	T	C	0.0452	0.05703	0.04607	0.216	259928	350.056	0.00037951	2
Total cholesterol, mg/dL	rs34707604	4	69491456	C	T	0.239	0.0390064	0.00221671	2.62e-69	816909	C	T	0.263	0.02754	0.02231	0.217	259928	309.637	0.000378892	2
Total cholesterol, mg/dL	rs5394	3	170744893	A	G	0.0971	0.0173486	0.00261883	3.48e-11	930611	A	G	0.0957	0.04018	0.03285	0.221	259928	43.8864	4.72e-05	2
Total cholesterol, mg/dL	rs80215559	6	25918225	C	T	0.0619	-0.0501493	0.00328445	1.24e-52	923840	C	T	0.0387	-0.06133	0.05027	0.222	259928	233.127	0.000252282	2
Total cholesterol, mg/dL	rs1338667	6	116323910	A	T	0.4	-0.0203173	0.00159267	2.86e-37	930625	A	T	0.395	-0.02387	0.01978	0.228	259928	162.734	0.000174835	2
Total cholesterol, mg/dL	rs76455745	1	55701872	T	C	0.057	-0.0278353	0.00332494	5.68e-17	930622	T	C	0.0565	-0.04981	0.04169	0.232	259928	70.0851	7.53e-05	2
Total cholesterol, mg/dL	rs79518513	16	2128670	T	C	0.0921	0.0166656	0.0027505	1.37e-09	906042	T	C	0.112	0.03707	0.03106	0.233	259928	36.7111	4.05e-05	2
Total cholesterol, mg/dL	rs11621792	14	24871926	T	C	0.447	0.0202561	0.00162087	7.75e-36	899702	T	C	0.368	-0.02381	0.02004	0.235	259928	156.176	0.000173556	2
Total cholesterol, mg/dL	rs10406338	19	45326217	C	T	0.339	0.0632746	0.00164641	1e-200	930585	C	T	0.388	-0.02346	0.01983	0.237	259928	913.763	0.000980962	2
Total cholesterol, mg/dL	rs73147887	20	62890294	G	C	0.205	0.0155053	0.00206236	5.55e-14	784498	G	C	0.153	-0.03198	0.02715	0.239	259928	56.5246	7.2e-05	2
Total cholesterol, mg/dL	rs11854318	15	58571982	A	G	0.265	-0.022488	0.00178508	2.17e-36	929902	A	G	0.201	-0.02835	0.02415	0.24	259928	158.706	0.00017064	2
Total cholesterol, mg/dL	rs34503352	19	58651296	A	G	0.161	-0.0269144	0.00214697	4.74e-36	930637	A	G	0.131	0.03332	0.02851	0.243	259928	157.153	0.000168838	2
Total cholesterol, mg/dL	rs2071027	4	48139752	C	T	0.346	0.00903136	0.00164172	3.77e-08	930559	C	T	0.389	-0.0229	0.01984	0.248	259928	30.2643	3.25e-05	2
Total cholesterol, mg/dL	rs7213347	17	2153257	G	C	0.301	0.013053	0.00172127	3.37e-14	919973	G	C	0.29	0.02455	0.0213	0.249	259928	57.5057	6.25e-05	2
Total cholesterol, mg/dL	rs76962725	1	224427133	A	G	0.0357	-0.027152	0.00422041	1.25e-10	924755	A	G	0.0174	-0.08363	0.07295	0.252	259928	41.3852	4.48e-05	2
Total cholesterol, mg/dL	rs140970775	1	161503013	G	A	0.0737	0.023854	0.00300361	1.99e-15	924682	G	A	0.0593	-0.04704	0.04147	0.257	259928	63.0748	6.82e-05	2
Total cholesterol, mg/dL	rs9592980	13	74855425	G	A	0.417	-0.0111845	0.00160442	3.15e-12	918172	G	A	0.462	-0.02193	0.01946	0.26	259928	48.5929	5.29e-05	2
Total cholesterol, mg/dL	rs6456349	6	20405019	G	A	0.34	-0.0114723	0.00166104	4.96e-12	917280	G	A	0.38	0.02209	0.01991	0.267	259928	47.7027	5.2e-05	2
Total cholesterol, mg/dL	rs113468460	11	49327287	G	A	0.0372	-0.0290651	0.00425729	8.66e-12	916146	G	A	0.0385	-0.05584	0.05053	0.269	259928	46.6104	5.09e-05	2
Total cholesterol, mg/dL	rs9895443	17	27182944	G	A	0.196	-0.0142526	0.00196077	3.62e-13	927169	G	A	0.19	0.02699	0.02466	0.274	259928	52.8392	5.7e-05	2
Total cholesterol, mg/dL	rs360804	2	62939397	A	G	0.316	-0.0183942	0.00170014	2.79e-27	929767	A	G	0.357	0.02199	0.02019	0.276	259928	117.057	0.000125883	2
Total cholesterol, mg/dL	rs17447487	13	41495245	T	C	0.0834	-0.0244748	0.00287474	1.68e-17	930578	T	C	0.0517	-0.0474	0.04388	0.28	259928	72.4886	7.79e-05	2
Total cholesterol, mg/dL	rs261290	15	58678720	T	C	0.345	0.0502177	0.00164618	1e-200	927998	T	C	0.381	0.02143	0.0199	0.282	259928	913.763	0.000983694	2
Total cholesterol, mg/dL	rs4936722	11	122565179	T	G	0.33	0.0113686	0.00166587	8.83e-12	929782	T	G	0.34	-0.02165	0.0204	0.289	259928	46.5723	5.01e-05	2
Total cholesterol, mg/dL	rs174566	11	61592362	G	A	0.352	-0.0375259	0.001641	9.74e-116	925474	G	A	0.413	0.02068	0.01962	0.292	259928	522.932	0.000564725	2
Total cholesterol, mg/dL	rs2737246	8	116659578	C	G	0.274	-0.0270193	0.00174868	7.4e-54	930579	C	G	0.309	-0.02202	0.02101	0.295	259928	238.741	0.000256486	2
Total cholesterol, mg/dL	rs6894249	5	131797547	G	A	0.39	0.0136993	0.00161058	1.8e-17	927063	G	A	0.464	-0.02031	0.01939	0.295	259928	72.3524	7.8e-05	2
Total cholesterol, mg/dL	rs72999033	19	19366632	T	C	0.0638	-0.125785	0.00321398	1e-200	930544	T	C	0.064	-0.04127	0.03949	0.296	259928	913.763	0.000981005	2
Total cholesterol, mg/dL	rs78946096	3	132188163	G	A	0.0468	-0.0452669	0.00371071	3.15e-34	914905	G	A	0.0626	-0.04164	0.04005	0.299	259928	148.813	0.000162628	2
Total cholesterol, mg/dL	rs197359	7	36433168	A	G	0.174	-0.0138622	0.00206063	1.73e-11	929749	A	G	0.174	-0.02626	0.02554	0.304	259928	45.2548	4.87e-05	2
Total cholesterol, mg/dL	rs77021821	4	75684215	T	C	0.0115	0.044433	0.00789088	1.79e-08	915883	T	C	0.0251	-0.06494	0.06332	0.305	259928	31.71	3.46e-05	2
Total cholesterol, mg/dL	rs4970829	1	109757295	A	G	0.0712	-0.0935583	0.0030333	1e-200	930573	A	G	0.111	-0.03138	0.03097	0.311	259928	913.763	0.000980974	2
Total cholesterol, mg/dL	rs876554	12	89885473	C	T	0.479	0.00919382	0.00157212	4.97e-09	918177	C	T	0.484	-0.01954	0.01939	0.314	259928	34.2011	3.72e-05	2
Total cholesterol, mg/dL	rs2862954	10	101912064	C	T	0.475	0.0151189	0.00156047	3.37e-22	929803	C	T	0.389	0.01984	0.0198	0.316	259928	93.8697	0.000100947	2
Total cholesterol, mg/dL	rs11787335	8	145044104	T	C	0.352	0.0210522	0.00165891	6.69e-37	921029	T	C	0.356	-0.02014	0.02022	0.319	259928	161.045	0.000174823	2
Total cholesterol, mg/dL	rs13362808	6	35313348	C	G	0.0519	0.0253464	0.00349858	4.33e-13	929803	C	G	0.0228	0.06437	0.06472	0.32	259928	52.4875	5.64e-05	2
Total cholesterol, mg/dL	rs10910522	1	235011725	A	G	0.434	-0.0120988	0.00160372	4.55e-14	897240	A	G	0.409	-0.0196	0.01973	0.321	259928	56.9153	6.34e-05	2
Total cholesterol, mg/dL	rs72997616	11	75474195	A	C	0.102	-0.0218646	0.00263799	1.15e-16	929740	A	C	0.105	0.03121	0.03142	0.321	259928	68.6938	7.39e-05	2
Total cholesterol, mg/dL	rs73013159	19	11122710	T	G	0.0565	-0.108567	0.00350506	1e-200	927308	T	G	0.0454	-0.04624	0.0467	0.322	259928	913.763	0.000984425	2
Total cholesterol, mg/dL	rs13255048	8	18276640	A	G	0.141	0.0313242	0.00223745	1.56e-44	930609	A	G	0.18	-0.02484	0.0252	0.324	259928	195.998	0.000210569	2
Total cholesterol, mg/dL	rs11944749	4	100485244	C	G	0.142	-0.0144383	0.00225928	1.65e-10	930631	C	G	0.132	0.02794	0.02837	0.325	259928	40.8426	4.39e-05	2
Total cholesterol, mg/dL	rs1863668	1	55411708	T	G	0.422	-0.0107341	0.00160158	2.05e-11	920727	T	G	0.417	0.01898	0.0197	0.335	259928	44.9224	4.88e-05	2
Total cholesterol, mg/dL	rs1155061	2	191566381	G	A	0.383	-0.00992207	0.00162184	9.49e-10	927913	G	A	0.274	-0.02083	0.02168	0.337	259928	37.427	4.03e-05	2
Total cholesterol, mg/dL	rs6869845	5	122833703	C	T	0.451	-0.0142565	0.00158168	2e-19	929581	C	T	0.492	-0.01831	0.01937	0.345	259928	81.2391	8.74e-05	2
Total cholesterol, mg/dL	rs60067274	11	118412296	T	A	0.136	0.0182121	0.00232484	4.74e-15	929788	T	A	0.158	-0.02466	0.02656	0.353	259928	61.3657	6.6e-05	2
Total cholesterol, mg/dL	rs61003864	7	36189798	C	T	0.198	0.0127664	0.00195446	6.49e-11	929633	C	T	0.219	0.02163	0.02352	0.358	259928	42.6669	4.59e-05	2
Total cholesterol, mg/dL	rs61730955	7	943868	A	G	0.0576	0.02092	0.00340175	7.76e-10	910717	A	G	0.0834	0.03211	0.03517	0.361	259928	37.8196	4.15e-05	2
Total cholesterol, mg/dL	rs3746638	20	3675333	G	A	0.479	-0.00901379	0.00156513	8.45e-09	925127	G	A	0.399	0.01797	0.01976	0.363	259928	33.1687	3.59e-05	2
Total cholesterol, mg/dL	rs9994887	4	69537475	G	A	0.471	0.0202168	0.00178207	7.89e-30	818247	G	A	0.536	0.01752	0.01945	0.368	259928	128.7	0.000157263	2
Total cholesterol, mg/dL	rs56265089	16	72259360	A	G	0.027	-0.0392805	0.00486744	7.03e-16	925605	A	G	0.009	-0.09251	0.10382	0.373	259928	65.1248	7.04e-05	2
Total cholesterol, mg/dL	rs55649657	7	21607283	G	C	0.206	0.0384984	0.00193197	2.37e-88	929771	G	C	0.215	-0.02081	0.02357	0.377	259928	397.088	0.000426901	2
Total cholesterol, mg/dL	rs4679881	3	160028014	T	C	0.46	0.0164967	0.00161058	1.28e-24	919132	T	C	0.395	0.0174	0.01979	0.379	259928	104.907	0.000114124	2
Total cholesterol, mg/dL	rs62125170	19	7845424	C	A	0.212	-0.0139984	0.0019053	2.03e-13	926433	C	A	0.181	0.02198	0.02498	0.379	259928	53.9756	5.83e-05	2
Total cholesterol, mg/dL	rs4390169	1	155106054	A	G	0.487	0.0107576	0.00156136	5.58e-12	929803	A	G	0.492	0.01682	0.01932	0.384	259928	47.4718	5.11e-05	2
Total cholesterol, mg/dL	rs7046887	9	78736048	T	C	0.463	0.0131707	0.0015713	5.2e-17	930602	T	C	0.446	-0.01682	0.01941	0.386	259928	70.2593	7.55e-05	2
Total cholesterol, mg/dL	rs113867238	2	203495058	A	G	0.304	-0.0253713	0.00170582	4.91e-50	929612	A	G	0.277	0.01864	0.0216	0.388	259928	221.216	0.00023791	2
Total cholesterol, mg/dL	rs79468555	1	56335244	G	A	0.0337	-0.0327351	0.00443075	1.49e-13	926989	G	A	0.0182	-0.06277	0.07298	0.39	259928	54.5833	5.89e-05	2
Total cholesterol, mg/dL	rs738408	22	44324730	T	C	0.227	-0.0271569	0.0018621	3.55e-48	929714	T	C	0.226	-0.01926	0.02309	0.404	259928	212.694	0.000228721	2
Total cholesterol, mg/dL	rs150688657	17	7505801	A	G	0.104	0.0277835	0.00260873	1.74e-26	929124	A	G	0.0778	-0.03023	0.0363	0.405	259928	113.427	0.000122064	2
Total cholesterol, mg/dL	rs146534110	6	160578069	T	G	0.0109	0.0682254	0.00773758	1.17e-18	923458	T	G	0.00548	-0.10972	0.13229	0.407	259928	77.749	8.42e-05	2
Total cholesterol, mg/dL	rs187429064	19	19380513	G	A	0.0106	-0.175255	0.00818476	1.02e-101	888729	G	A	0.0506	-0.03743	0.04522	0.408	259928	458.499	0.000515639	2
Total cholesterol, mg/dL	rs4766602	12	109890510	C	T	0.411	0.0144255	0.00163685	1.22e-18	917365	C	T	0.358	-0.01685	0.02039	0.409	259928	77.6664	8.47e-05	2
Total cholesterol, mg/dL	rs2412979	22	30580161	C	T	0.0232	0.0349197	0.00518096	1.58e-11	924494	C	T	0.0334	0.04361	0.05344	0.415	259928	45.4324	4.91e-05	2
Total cholesterol, mg/dL	rs793899	4	185252818	C	T	0.408	0.012513	0.00158829	3.32e-15	927029	C	T	0.455	-0.0158	0.0194	0.415	259928	62.0668	6.69e-05	2
Total cholesterol, mg/dL	rs55921103	3	69810294	G	T	0.363	-0.0132376	0.00166861	2.13e-15	918144	G	T	0.389	0.0161	0.01989	0.418	259928	62.9409	6.85e-05	2
Total cholesterol, mg/dL	rs6601924	10	5247302	T	C	0.157	-0.0166921	0.00217527	1.67e-14	927159	T	C	0.141	0.02242	0.02769	0.418	259928	58.8869	6.35e-05	2
Total cholesterol, mg/dL	rs13190510	5	141864664	T	C	0.107	0.0160411	0.00259143	6.01e-10	929785	T	C	0.129	0.02325	0.02909	0.424	259928	38.3182	4.12e-05	2
Total cholesterol, mg/dL	rs543650	6	152110943	T	G	0.4	0.00943362	0.00164975	1.08e-08	908175	T	G	0.462	0.01569	0.01964	0.424	259928	32.6917	3.6e-05	2
Total cholesterol, mg/dL	rs4939883	18	47167214	T	C	0.176	-0.0460652	0.00204749	4.31e-112	929804	T	C	0.176	-0.02016	0.02532	0.426	259928	506.175	0.000544094	2
Total cholesterol, mg/dL	rs4075673	2	21150787	T	C	0.443	0.0533094	0.00158148	1e-200	930314	T	C	0.398	0.01553	0.01973	0.431	259928	913.763	0.000981247	2
Total cholesterol, mg/dL	rs7904973	10	124693587	G	T	0.425	-0.0209395	0.00158132	5.03e-40	927109	G	T	0.376	0.01569	0.01998	0.432	259928	175.346	0.000189097	2
Total cholesterol, mg/dL	rs7316368	12	617210	T	C	0.26	-0.012376	0.00184585	2.02e-11	901494	T	C	0.184	-0.01955	0.02511	0.436	259928	44.9513	4.99e-05	2
Total cholesterol, mg/dL	rs76324938	8	28843833	A	G	0.0303	0.0286936	0.00451501	2.08e-10	924681	A	G	0.029	-0.04442	0.0575	0.44	259928	40.39	4.37e-05	2
Total cholesterol, mg/dL	rs11601507	11	5701074	A	C	0.0701	0.0285831	0.00302663	3.59e-21	929058	A	C	0.0791	-0.02753	0.03599	0.444	259928	89.1881	9.6e-05	2
Total cholesterol, mg/dL	rs112449225	1	109610698	G	A	0.0189	0.0344922	0.00607208	1.34e-08	918479	G	A	0.0201	-0.05303	0.07005	0.449	259928	32.2724	3.51e-05	2
Total cholesterol, mg/dL	rs11071754	15	63786934	C	A	0.485	0.0115059	0.00158893	4.44e-13	920828	C	A	0.471	0.01463	0.01942	0.451	259928	52.4382	5.69e-05	2
Total cholesterol, mg/dL	rs672806	11	126188405	A	G	0.407	0.0102097	0.00160978	2.26e-10	926980	A	G	0.396	0.01485	0.01982	0.454	259928	40.2279	4.34e-05	2
Total cholesterol, mg/dL	rs4764980	12	100885107	A	G	0.49	0.0100818	0.00159691	2.73e-10	908407	A	G	0.421	0.01469	0.01973	0.456	259928	39.8588	4.39e-05	2
Total cholesterol, mg/dL	rs75911530	16	57049137	A	G	0.0312	-0.0434383	0.00478814	1.17e-19	922008	A	G	0.0108	0.07131	0.0957	0.456	259928	82.2987	8.93e-05	2
Total cholesterol, mg/dL	rs11789603	9	107647019	T	C	0.0977	0.0413517	0.00264816	5.73e-55	929993	T	C	0.0753	0.02698	0.03647	0.46	259928	243.837	0.000262124	2
Total cholesterol, mg/dL	rs4234798	4	7219933	T	G	0.394	-0.00995642	0.00159593	4.41e-10	924876	T	G	0.381	0.01474	0.01994	0.46	259928	38.9224	4.21e-05	2
Total cholesterol, mg/dL	rs114483871	4	73990168	T	C	0.0181	0.0378852	0.00641369	3.49e-09	913122	T	C	0.0355	-0.03902	0.05318	0.463	259928	34.8893	3.82e-05	2
Total cholesterol, mg/dL	rs9604570	13	114631940	G	A	0.179	-0.0213787	0.00208795	1.32e-24	927310	G	A	0.102	0.02356	0.03212	0.463	259928	104.846	0.000113052	2
Total cholesterol, mg/dL	rs2642438	1	220970028	A	G	0.293	-0.0256102	0.00172144	4.64e-50	917365	A	G	0.284	-0.01559	0.02147	0.468	259928	221.329	0.000241208	2
Total cholesterol, mg/dL	rs28615248	8	55451193	C	T	0.194	0.0251918	0.00198129	4.89e-37	929753	C	T	0.219	0.0167	0.02341	0.476	259928	161.668	0.000173852	2
Total cholesterol, mg/dL	rs62335637	4	128987524	G	A	0.372	-0.0100826	0.00164522	8.88e-10	929786	G	A	0.429	-0.01373	0.0195	0.482	259928	37.5566	4.04e-05	2
Total cholesterol, mg/dL	rs17725246	7	44581986	C	T	0.2	0.040671	0.00201096	5.94e-91	897928	C	T	0.326	0.01445	0.02066	0.484	259928	409.037	0.000455328	2
Total cholesterol, mg/dL	rs11673465	19	59038895	C	T	0.21	0.0112502	0.00197858	1.3e-08	913271	C	T	0.231	-0.01603	0.02308	0.487	259928	32.3313	3.54e-05	2
Total cholesterol, mg/dL	rs11620731	14	70817141	T	C	0.147	-0.0193704	0.00221693	2.38e-18	929795	T	C	0.151	0.01857	0.02693	0.49	259928	76.3466	8.21e-05	2
Total cholesterol, mg/dL	rs6561534	13	50103726	T	C	0.473	0.0101225	0.00156313	9.43e-11	930632	T	C	0.472	-0.01337	0.01936	0.49	259928	41.9362	4.51e-05	2
Total cholesterol, mg/dL	rs28498684	9	16900695	A	G	0.409	0.0120549	0.00159485	4.07e-14	918194	A	G	0.44	0.01309	0.01944	0.501	259928	57.1345	6.22e-05	2
Total cholesterol, mg/dL	rs8043389	15	89069457	G	T	0.348	-0.0115164	0.00164522	2.56e-12	921671	G	T	0.36	0.01348	0.02012	0.503	259928	48.9997	5.32e-05	2
Total cholesterol, mg/dL	rs41279736	1	110043057	G	A	0.0285	0.0292648	0.00530369	3.43e-08	903720	G	A	0.051	0.02979	0.04467	0.505	259928	30.4476	3.37e-05	2
Total cholesterol, mg/dL	rs3010277	5	72014400	G	A	0.21	-0.0164431	0.00191935	1.06e-17	930596	G	A	0.235	-0.01516	0.02283	0.507	259928	73.3975	7.89e-05	2
Total cholesterol, mg/dL	rs633695	15	58725839	G	A	0.284	0.0432485	0.0017331	1.91e-137	929653	G	A	0.306	0.01391	0.02098	0.507	259928	622.725	0.0006694	2
Total cholesterol, mg/dL	rs62109731	2	20407205	T	C	0.0951	-0.0165776	0.00278042	2.49e-09	922567	T	C	0.0897	0.0225	0.03413	0.51	259928	35.5468	3.85e-05	2
Total cholesterol, mg/dL	rs1761456	19	54814602	A	C	0.294	0.01113	0.00173932	1.56e-10	918074	A	C	0.39	-0.01299	0.01986	0.513	259928	40.9522	4.46e-05	2
Total cholesterol, mg/dL	rs10832954	11	18643559	G	A	0.279	-0.0215485	0.00174463	4.79e-35	927172	G	A	0.384	0.01289	0.01989	0.517	259928	152.556	0.000164512	2
Total cholesterol, mg/dL	rs6093446	20	39780932	A	G	0.269	0.0266435	0.00176636	2.07e-51	929790	A	G	0.243	0.01449	0.02247	0.519	259928	227.521	0.000244642	2
Total cholesterol, mg/dL	rs72768400	5	75046359	T	G	0.0374	-0.0325381	0.00458857	1.33e-12	909603	T	G	0.0402	-0.0312	0.04901	0.524	259928	50.2844	5.53e-05	2
Total cholesterol, mg/dL	rs17800291	18	47393991	C	T	0.142	0.019251	0.00224122	8.73e-18	929754	C	T	0.168	-0.01636	0.02584	0.527	259928	73.7806	7.93e-05	2
Total cholesterol, mg/dL	rs2113260	16	11455993	T	C	0.315	0.0115697	0.00173707	2.73e-11	912439	T	C	0.28	-0.01368	0.02165	0.527	259928	44.3615	4.86e-05	2
Total cholesterol, mg/dL	rs954680	2	64913045	C	G	0.297	-0.0155506	0.00173812	3.66e-19	919910	C	G	0.245	-0.01395	0.02244	0.534	259928	80.0449	8.7e-05	2
Total cholesterol, mg/dL	rs2081048	19	33753166	C	T	0.328	-0.00951807	0.00171494	2.86e-08	890419	C	T	0.328	-0.01243	0.02058	0.546	259928	30.8003	3.46e-05	2
Total cholesterol, mg/dL	rs4859403	4	76628291	T	C	0.121	-0.0171052	0.00238482	7.36e-13	926321	T	C	0.123	-0.01755	0.0295	0.552	259928	51.4458	5.55e-05	2
Total cholesterol, mg/dL	rs6950023	7	97915635	T	G	0.182	-0.0167372	0.00208949	1.15e-15	918167	T	G	0.155	-0.01583	0.02669	0.553	259928	64.1551	6.99e-05	2
Total cholesterol, mg/dL	rs10818578	9	124414751	G	A	0.263	0.0109798	0.00179631	9.81e-10	929698	G	A	0.246	0.0132	0.02244	0.556	259928	37.3623	4.02e-05	2
Total cholesterol, mg/dL	rs6547629	2	85860228	T	A	0.34	-0.0100663	0.0016912	2.65e-09	923662	T	A	0.283	0.01264	0.02153	0.557	259928	35.4255	3.84e-05	2
Total cholesterol, mg/dL	rs6602909	13	114551993	C	T	0.332	0.0230173	0.00171532	4.7e-41	891844	C	T	0.345	0.01194	0.02037	0.558	259928	180.061	0.000201857	2
Total cholesterol, mg/dL	rs6792725	3	24520283	A	G	0.325	0.0194409	0.0017635	2.93e-28	905707	A	G	0.457	-0.01156	0.01974	0.558	259928	121.527	0.000134161	2
Total cholesterol, mg/dL	rs6952171	7	155137820	C	A	0.41	-0.0102612	0.00166397	6.97e-10	873607	C	A	0.401	0.0114	0.01976	0.564	259928	38.029	4.35e-05	2
Total cholesterol, mg/dL	rs7010207	8	9107177	T	C	0.257	0.0118306	0.001793	4.16e-11	929997	T	C	0.193	0.01406	0.02451	0.566	259928	43.5371	4.68e-05	2
Total cholesterol, mg/dL	rs9496567	6	100602753	A	G	0.233	-0.0198062	0.00185939	1.71e-26	930620	A	G	0.208	0.01372	0.02395	0.567	259928	113.461	0.000121905	2
Total cholesterol, mg/dL	rs150893163	2	43791041	A	T	0.02	0.0323585	0.00574624	1.79e-08	919488	A	T	0.0329	-0.03102	0.05507	0.573	259928	31.71	3.45e-05	2
Total cholesterol, mg/dL	rs1474490	21	40716136	A	C	0.463	0.0129664	0.0015859	2.93e-16	927083	A	C	0.57	-0.01092	0.01955	0.576	259928	66.8498	7.21e-05	2
Total cholesterol, mg/dL	rs1014283	7	87076587	A	C	0.185	-0.0136162	0.00202337	1.7e-11	930615	A	C	0.197	-0.0136	0.02436	0.577	259928	45.289	4.87e-05	2
Total cholesterol, mg/dL	rs138204164	4	120123417	G	C	0.134	-0.0128721	0.0023138	2.65e-08	929795	G	C	0.183	0.01396	0.02508	0.578	259928	30.9483	3.33e-05	2
Total cholesterol, mg/dL	rs12117661	1	55487346	G	C	0.24	-0.0601592	0.00185752	1e-200	927067	G	C	0.234	-0.01255	0.02285	0.583	259928	913.763	0.000984681	2
Total cholesterol, mg/dL	rs72631343	17	67191270	G	C	0.131	-0.037391	0.00232048	2.05e-58	929711	G	C	0.143	-0.01527	0.02781	0.583	259928	259.646	0.000279198	2
Total cholesterol, mg/dL	rs13300056	9	19212560	T	C	0.0791	0.0348165	0.00308788	1.74e-29	930596	T	C	0.0491	0.02384	0.04439	0.591	259928	127.13	0.000136593	2
Total cholesterol, mg/dL	rs10184673	2	169827796	G	A	0.408	0.0224059	0.0016071	3.53e-44	930543	G	A	0.492	-0.01029	0.0193	0.594	259928	194.373	0.000208838	2
Total cholesterol, mg/dL	rs28811342	17	18125845	C	T	0.2	0.0146324	0.0019624	8.89e-14	929790	C	T	0.141	0.01466	0.02765	0.596	259928	55.5983	5.98e-05	2
Total cholesterol, mg/dL	rs13005230	2	21914611	A	C	0.0952	-0.0174313	0.00313591	2.72e-08	868226	A	C	0.118	0.01594	0.0305	0.601	259928	30.8977	3.56e-05	2
Total cholesterol, mg/dL	rs56266464	2	44054991	A	G	0.0615	-0.0990311	0.00326571	1e-200	930039	A	G	0.0806	0.01866	0.03581	0.602	259928	913.763	0.000981537	2
Total cholesterol, mg/dL	rs1239707	13	51151633	G	A	0.431	-0.00959184	0.00157817	1.22e-09	930637	G	A	0.554	0.01006	0.0195	0.606	259928	36.9371	3.97e-05	2
Total cholesterol, mg/dL	rs6437108	2	158455135	T	C	0.394	-0.0145578	0.00160894	1.46e-19	921853	T	C	0.328	-0.01057	0.02064	0.608	259928	81.861	8.88e-05	2
Total cholesterol, mg/dL	rs73013176	19	11147526	C	T	0.012	-0.181662	0.00766466	3.5e-124	916116	C	T	0.00448	-0.0732	0.14346	0.61	259928	561.749	0.000612811	2
Total cholesterol, mg/dL	rs6019547	20	47561091	A	G	0.32	0.011694	0.00173698	1.67e-11	919991	A	G	0.262	-0.01088	0.02193	0.62	259928	45.3239	4.93e-05	2
Total cholesterol, mg/dL	rs77542162	17	67081278	G	A	0.018	0.127964	0.00598633	2.23e-101	919566	G	A	0.00674	0.05843	0.11778	0.62	259928	456.938	0.00049666	2
Total cholesterol, mg/dL	rs28929474	14	94844947	T	C	0.0167	0.0608834	0.00599462	3.11e-24	921636	T	C	0.0198	-0.03406	0.06926	0.623	259928	103.148	0.000111906	2
Total cholesterol, mg/dL	rs7933222	11	95298828	A	T	0.198	-0.0129092	0.00194502	3.2e-11	930483	A	T	0.202	0.01183	0.02421	0.625	259928	44.0506	4.73e-05	2
Total cholesterol, mg/dL	rs11641811	16	71635836	C	A	0.477	-0.0192916	0.00158372	3.92e-34	927984	C	A	0.41	-0.0095	0.0197	0.629	259928	148.379	0.000159869	2
Total cholesterol, mg/dL	rs6478851	9	131561110	A	G	0.235	-0.0138422	0.00184848	6.97e-14	927131	A	G	0.171	0.01243	0.02572	0.629	259928	56.0767	6.05e-05	2
Total cholesterol, mg/dL	rs7864568	9	78212428	A	G	0.32	-0.0129662	0.0017732	2.63e-13	890637	A	G	0.442	-0.00943	0.01952	0.629	259928	53.4668	6e-05	2
Total cholesterol, mg/dL	rs9559788	13	111048635	T	C	0.319	-0.0106493	0.00168614	2.69e-10	930599	T	C	0.383	0.00959	0.01992	0.63	259928	39.8876	4.29e-05	2
Total cholesterol, mg/dL	rs8565	7	75630274	T	C	0.272	0.010959	0.00177261	6.31e-10	927956	T	C	0.39	-0.00947	0.01987	0.634	259928	38.2231	4.12e-05	2
Total cholesterol, mg/dL	rs72729610	4	154190965	G	A	0.166	-0.0182624	0.00209088	2.45e-18	930627	G	A	0.197	-0.01128	0.02436	0.643	259928	76.2894	8.2e-05	2
Total cholesterol, mg/dL	rs73078112	20	5547384	T	C	0.0232	0.0424196	0.0053979	3.89e-15	922834	T	C	0.00941	0.04507	0.09838	0.647	259928	61.7548	6.69e-05	2
Total cholesterol, mg/dL	rs62264113	3	127292333	A	G	0.111	0.0145144	0.00253515	1.03e-08	930564	A	G	0.12	-0.01349	0.02989	0.652	259928	32.7838	3.52e-05	2
Total cholesterol, mg/dL	rs117866287	19	33824737	T	A	0.0506	-0.0226236	0.00349928	1.01e-10	929185	T	A	0.0503	-0.01982	0.04466	0.657	259928	41.802	4.5e-05	2
Total cholesterol, mg/dL	rs145275181	5	74201340	G	T	0.0107	0.0510386	0.00880171	6.68e-09	906858	G	T	0.00497	0.06205	0.13956	0.657	259928	33.6258	3.71e-05	2
Total cholesterol, mg/dL	rs61886339	10	96032866	C	T	0.299	-0.0127626	0.00171674	1.05e-13	929802	C	T	0.271	-0.00963	0.02177	0.658	259928	55.2711	5.94e-05	2
Total cholesterol, mg/dL	rs1883711	20	39179822	C	G	0.0318	0.125506	0.00475347	1.26e-153	917875	C	G	0.0628	-0.0175	0.04007	0.662	259928	697.127	0.000758927	2
Total cholesterol, mg/dL	rs3856440	2	8721867	G	A	0.499	-0.00900624	0.0015855	1.34e-08	912439	G	A	0.526	0.00837	0.01941	0.666	259928	32.2724	3.54e-05	2
Total cholesterol, mg/dL	rs10242866	7	17920613	T	C	0.392	-0.010182	0.00160407	2.19e-10	930619	T	C	0.297	0.00898	0.02109	0.67	259928	40.2893	4.33e-05	2
Total cholesterol, mg/dL	rs76984261	19	45635036	T	A	0.0542	0.021005	0.00378618	2.89e-08	918539	T	A	0.0486	0.01916	0.04493	0.67	259928	30.78	3.35e-05	2
Total cholesterol, mg/dL	rs118039278	6	160985526	A	G	0.0638	0.100706	0.00322924	1e-200	928060	A	G	0.0463	0.01945	0.04592	0.672	259928	913.763	0.000983628	2
Total cholesterol, mg/dL	rs3184504	12	111884608	T	C	0.469	-0.0275324	0.00157507	2.03e-68	929803	T	C	0.409	-0.00824	0.01964	0.675	259928	305.555	0.000328516	2
Total cholesterol, mg/dL	rs1584063	3	12266855	A	G	0.453	-0.025728	0.00160799	1.28e-57	891241	A	G	0.452	0.00805	0.01945	0.679	259928	255.996	0.000287154	2
Total cholesterol, mg/dL	rs61933420	12	125218626	A	G	0.0751	-0.0291778	0.00297921	1.2e-22	929714	A	G	0.129	0.01216	0.02939	0.679	259928	95.9137	0.000103154	2
Total cholesterol, mg/dL	rs1169288	12	121416650	C	A	0.325	0.0354616	0.00167506	1.79e-99	929590	C	A	0.373	0.00826	0.02012	0.682	259928	448.186	0.000481902	2
Total cholesterol, mg/dL	rs6511721	19	11206575	G	A	0.486	0.0517296	0.00166019	1e-200	865644	G	A	0.488	0.00787	0.01938	0.685	259928	913.763	0.00105448	2
Total cholesterol, mg/dL	rs17672352	10	114028480	T	C	0.179	-0.0196724	0.00203546	4.25e-22	929794	T	C	0.164	0.01042	0.02602	0.689	259928	93.4105	0.000100454	2
Total cholesterol, mg/dL	rs62206651	20	52535287	C	T	0.448	0.0132808	0.00161728	2.18e-16	892051	C	T	0.477	0.00774	0.01943	0.69	259928	67.4327	7.56e-05	2
Total cholesterol, mg/dL	rs3780181	9	2640759	G	A	0.0711	-0.0306262	0.00309067	3.8e-23	929967	G	A	0.055	0.01681	0.04251	0.693	259928	98.1905	0.000105574	2
Total cholesterol, mg/dL	rs709166	3	12511652	A	G	0.471	-0.0108279	0.00157324	5.88e-12	920830	A	G	0.472	0.00762	0.01944	0.695	259928	47.3692	5.14e-05	2
Total cholesterol, mg/dL	rs1583977	4	100319762	A	T	0.132	0.0158875	0.00235271	1.45e-11	930631	A	T	0.147	0.01073	0.02761	0.698	259928	45.6006	4.9e-05	2
Total cholesterol, mg/dL	rs1667583	12	122370206	T	C	0.136	0.0146791	0.00228447	1.31e-10	929792	T	C	0.177	0.00986	0.02543	0.698	259928	41.2936	4.44e-05	2
Total cholesterol, mg/dL	rs2385101	8	126391254	T	C	0.0336	-0.0315955	0.00455025	3.82e-12	924715	T	C	0.0191	-0.02731	0.07056	0.699	259928	48.2148	5.21e-05	2
Total cholesterol, mg/dL	rs4769036	13	31005142	T	C	0.395	-0.00966798	0.00163615	3.44e-09	894790	T	C	0.549	-0.00742	0.01944	0.703	259928	34.9174	3.9e-05	2
Total cholesterol, mg/dL	rs12783584	10	118381945	C	T	0.418	0.0104152	0.00159855	7.25e-11	927042	C	T	0.516	0.00733	0.01938	0.705	259928	42.4503	4.58e-05	2
Total cholesterol, mg/dL	rs17665178	6	52435243	G	C	0.303	-0.0151658	0.0017631	7.85e-18	915902	G	C	0.393	-0.00757	0.02	0.705	259928	73.9903	8.08e-05	2
Total cholesterol, mg/dL	rs13357800	5	156422653	C	T	0.426	-0.0119303	0.00158877	5.95e-14	919882	C	T	0.412	0.00743	0.01968	0.706	259928	56.3877	6.13e-05	2
Total cholesterol, mg/dL	rs896311	7	25934357	G	A	0.303	-0.0137018	0.00171967	1.62e-15	919953	G	A	0.297	0.00791	0.02113	0.708	259928	63.48	6.9e-05	2
Total cholesterol, mg/dL	rs6734238	2	113841030	G	A	0.409	-0.014223	0.00158537	2.93e-19	930634	G	A	0.304	-0.00786	0.02107	0.709	259928	80.4845	8.65e-05	2
Total cholesterol, mg/dL	rs112646542	21	33104440	C	T	0.0495	0.0294594	0.00366243	8.72e-16	927001	C	T	0.0817	-0.01327	0.03561	0.71	259928	64.7003	6.98e-05	2
Total cholesterol, mg/dL	rs7350481	11	116586283	T	C	0.0679	0.0947228	0.0030847	1e-200	929777	T	C	0.076	-0.01317	0.03653	0.719	259928	913.763	0.000981813	2
Total cholesterol, mg/dL	rs12208357	6	160543148	T	C	0.069	0.0570124	0.00302245	2.3e-79	930630	T	C	0.0566	-0.01476	0.04175	0.724	259928	355.811	0.000382188	2
Total cholesterol, mg/dL	rs148206419	2	202198763	T	C	0.179	-0.0113102	0.00207362	4.92e-08	929709	T	C	0.197	0.0086	0.02431	0.724	259928	29.7481	3.2e-05	2
Total cholesterol, mg/dL	rs2291428	10	45958856	C	G	0.24	0.0205239	0.00182036	1.75e-29	930624	C	G	0.282	-0.00742	0.02146	0.729	259928	127.119	0.000136577	2
Total cholesterol, mg/dL	rs224424	20	34147998	G	A	0.217	-0.0261356	0.00190047	4.94e-43	929751	G	A	0.194	-0.00838	0.02434	0.731	259928	189.123	0.000203372	2
Total cholesterol, mg/dL	rs12443806	16	88568896	G	T	0.0911	0.0180282	0.00282445	1.74e-10	909199	G	T	0.0727	-0.0125	0.03733	0.738	259928	40.7388	4.48e-05	2
Total cholesterol, mg/dL	rs3820897	2	3642361	T	C	0.198	0.0164808	0.00197315	6.68e-17	912778	T	C	0.353	0.0068	0.02042	0.739	259928	69.7652	7.64e-05	2
Total cholesterol, mg/dL	rs4385461	8	74899700	T	G	0.315	-0.0136164	0.00168122	5.54e-16	930632	T	G	0.334	-0.00676	0.02053	0.742	259928	65.5943	7.05e-05	2
Total cholesterol, mg/dL	rs6723720	2	109053871	C	T	0.169	0.0177376	0.00210774	3.91e-17	930614	C	T	0.236	-0.0075	0.02284	0.743	259928	70.8218	7.61e-05	2
Total cholesterol, mg/dL	rs117733303	6	160922870	G	A	0.0171	0.118312	0.00606909	1.23e-84	924652	G	A	0.0112	-0.02973	0.09106	0.744	259928	380.023	0.000410823	2
Total cholesterol, mg/dL	rs2354155	17	40546652	G	A	0.472	0.0105194	0.00170197	6.38e-10	881325	G	A	0.454	0.00634	0.01954	0.746	259928	38.2016	4.33e-05	2
Total cholesterol, mg/dL	rs624698	1	62900811	G	A	0.397	-0.0607003	0.00195988	1e-200	726153	G	A	0.321	-0.00673	0.02076	0.746	259928	913.763	0.00125678	2
Total cholesterol, mg/dL	rs10513801	3	185822353	G	T	0.131	-0.0193485	0.00233063	1.03e-16	929801	G	T	0.101	0.01031	0.03191	0.747	259928	68.9112	7.41e-05	2
Total cholesterol, mg/dL	rs112575086	4	54429890	T	C	0.121	-0.0130924	0.00239027	4.32e-08	930635	T	C	0.0998	0.01023	0.03212	0.75	259928	30.0002	3.22e-05	2
Total cholesterol, mg/dL	rs11892050	2	20844287	A	G	0.125	-0.0161584	0.00244369	3.78e-11	918539	A	G	0.141	0.00897	0.02814	0.75	259928	43.7246	4.76e-05	2
Total cholesterol, mg/dL	rs6458949	6	53508265	T	G	0.26	0.0133155	0.00177895	7.15e-14	930635	T	G	0.288	-0.00671	0.02139	0.754	259928	56.0265	6.02e-05	2
Total cholesterol, mg/dL	rs2273911	14	24649835	C	T	0.404	-0.0100282	0.00161392	5.18e-10	920811	C	T	0.373	0.00621	0.01999	0.756	259928	38.6082	4.19e-05	2
Total cholesterol, mg/dL	rs12451056	17	76396188	T	C	0.143	-0.0219633	0.00220969	2.8e-23	929214	T	C	0.0939	0.00975	0.03315	0.769	259928	98.7953	0.00010631	2
Total cholesterol, mg/dL	rs59593290	17	65813326	A	G	0.0842	0.0158149	0.00282867	2.26e-08	900302	A	G	0.136	0.00832	0.02837	0.769	259928	31.2573	3.47e-05	2
Total cholesterol, mg/dL	rs1124175	7	155015124	T	G	0.148	0.0168482	0.00229977	2.37e-13	919353	T	G	0.21	0.00689	0.02407	0.775	259928	53.6713	5.84e-05	2
Total cholesterol, mg/dL	rs686030	9	15304782	C	A	0.142	-0.0232561	0.00223132	1.96e-25	930520	C	A	0.118	0.00847	0.02995	0.777	259928	108.626	0.000116723	2
Total cholesterol, mg/dL	rs6999569	8	126475770	G	A	0.47	-0.0620438	0.00158727	1e-200	912409	G	A	0.458	0.00547	0.01937	0.778	259928	913.763	0.00100048	2
Total cholesterol, mg/dL	rs35206901	2	44097360	G	A	0.187	-0.0336197	0.00199467	9.68e-64	930034	G	A	0.216	-0.00664	0.02368	0.779	259928	284.083	0.000305362	2
Total cholesterol, mg/dL	rs2928576	8	6600349	T	C	0.328	-0.0114299	0.00166574	6.8e-12	930625	T	C	0.33	0.00545	0.0206	0.791	259928	47.0842	5.06e-05	2
Total cholesterol, mg/dL	rs8076441	17	29405878	T	C	0.302	-0.0197776	0.00184511	8.3e-27	915102	T	C	0.344	0.00538	0.02039	0.792	259928	114.894	0.000125538	2
Total cholesterol, mg/dL	rs9297994	8	59392324	G	A	0.338	0.0368993	0.00165054	1.06e-110	929690	G	A	0.378	-0.00527	0.01996	0.792	259928	499.782	0.000537292	2
Total cholesterol, mg/dL	rs13057311	22	50878196	A	G	0.265	-0.0111685	0.00181531	7.63e-10	919385	A	G	0.242	-0.00595	0.02268	0.793	259928	37.8525	4.12e-05	2
Total cholesterol, mg/dL	rs11671897	19	58404431	G	C	0.216	-0.0105675	0.00189423	2.42e-08	927795	G	C	0.204	0.0063	0.02406	0.794	259928	31.1245	3.35e-05	2
Total cholesterol, mg/dL	rs79949326	7	6461310	T	C	0.25	0.0154304	0.00181846	2.15e-17	930589	T	C	0.226	0.00604	0.02313	0.794	259928	72.0018	7.74e-05	2
Total cholesterol, mg/dL	rs13179861	5	139527721	A	G	0.18	-0.0131897	0.0020418	1.05e-10	930581	A	G	0.22	-0.00607	0.0234	0.795	259928	41.7261	4.48e-05	2
Total cholesterol, mg/dL	rs7498665	16	28883241	G	A	0.403	-0.00887101	0.0015986	2.87e-08	929200	G	A	0.413	0.00507	0.0196	0.796	259928	30.7935	3.31e-05	2
Total cholesterol, mg/dL	rs4500383	1	212391596	T	C	0.402	0.00935467	0.00158828	3.87e-09	930623	T	C	0.288	0.00547	0.02131	0.797	259928	34.688	3.73e-05	2
Total cholesterol, mg/dL	rs1574366	1	26376025	C	G	0.313	-0.00975365	0.00169377	8.48e-09	930573	C	G	0.245	0.00572	0.02245	0.799	259928	33.1618	3.56e-05	2
Total cholesterol, mg/dL	rs35570186	20	39288654	A	G	0.0363	0.0293953	0.00453823	9.34e-11	916792	A	G	0.0583	-0.01061	0.04194	0.8	259928	41.955	4.58e-05	2
Total cholesterol, mg/dL	rs112913663	7	44765604	C	T	0.024	0.0294158	0.00538931	4.81e-08	918851	C	T	0.0365	-0.01294	0.05241	0.805	259928	29.7919	3.24e-05	2
Total cholesterol, mg/dL	rs6670347	1	109815368	C	T	0.0396	-0.0943102	0.00400246	9.22e-123	925524	C	T	0.0499	0.01071	0.04448	0.81	259928	555.219	0.000599538	2
Total cholesterol, mg/dL	rs2618566	20	17844684	G	T	0.339	0.031315	0.00172124	5.83e-74	874840	G	T	0.322	0.005	0.02086	0.811	259928	330.997	0.000378209	2
Total cholesterol, mg/dL	rs4020660	12	6511657	A	G	0.457	-0.0104031	0.00170986	1.17e-09	870730	A	G	0.506	-0.00452	0.01973	0.819	259928	37.0187	4.25e-05	2
Total cholesterol, mg/dL	rs6115204	20	25508005	A	G	0.438	0.00964313	0.0016684	7.48e-09	917361	A	G	0.448	0.00419	0.01941	0.829	259928	33.4058	3.64e-05	2
Total cholesterol, mg/dL	rs7746081	6	16126934	A	G	0.33	-0.0267141	0.00165909	2.48e-58	929767	A	G	0.37	-0.00422	0.02006	0.834	259928	259.266	0.000278774	2
Total cholesterol, mg/dL	rs191243200	2	44090361	A	G	0.0113	0.0650264	0.00742486	1.99e-18	918805	A	G	0.00709	-0.02372	0.11491	0.836	259928	76.7	8.35e-05	2
Total cholesterol, mg/dL	rs8178824	17	64224775	T	C	0.024	0.0625714	0.00499564	5.44e-36	918992	T	C	0.00959	0.0203	0.09815	0.836	259928	156.879	0.000170679	2
Total cholesterol, mg/dL	rs7958600	12	46086503	C	T	0.455	0.0100154	0.0015652	1.57e-10	930635	C	T	0.484	-0.00393	0.01938	0.839	259928	40.9397	4.4e-05	2
Total cholesterol, mg/dL	rs887829	2	234668570	T	C	0.327	-0.0180142	0.00166265	2.36e-27	929193	T	C	0.392	-0.00401	0.01984	0.84	259928	117.389	0.000126318	2
Total cholesterol, mg/dL	rs11672647	19	46456764	G	T	0.447	-0.0109039	0.00163822	2.81e-11	914025	G	T	0.334	-0.00405	0.02067	0.845	259928	44.305	4.85e-05	2
Total cholesterol, mg/dL	rs115458560	1	110061974	C	T	0.0141	-0.0386795	0.00703653	3.86e-08	918497	C	T	0.00304	0.03304	0.17087	0.847	259928	30.2185	3.29e-05	2
Total cholesterol, mg/dL	rs28659908	19	35693120	C	T	0.399	-0.0112035	0.00165682	1.36e-11	917196	C	T	0.369	-0.00377	0.02015	0.852	259928	45.7261	4.99e-05	2
Total cholesterol, mg/dL	rs2085723	4	151206057	G	T	0.342	-0.0100965	0.0016483	9.05e-10	930625	G	T	0.252	-0.00407	0.02227	0.855	259928	37.5196	4.03e-05	2
Total cholesterol, mg/dL	rs1712249	2	21385974	T	C	0.249	-0.0626527	0.00181004	1e-200	927996	T	C	0.261	-0.00378	0.02202	0.864	259928	913.763	0.000983696	2
Total cholesterol, mg/dL	rs7758845	6	135428537	C	A	0.279	-0.0272423	0.00173809	2.29e-55	930633	C	A	0.342	0.00335	0.02039	0.869	259928	245.664	0.000263906	2
Total cholesterol, mg/dL	rs2236459	21	46897079	G	A	0.297	-0.0113048	0.00172679	5.88e-11	919283	G	A	0.278	0.00346	0.02162	0.873	259928	42.86	4.66e-05	2
Total cholesterol, mg/dL	rs2823660	21	17591139	A	C	0.427	0.00940236	0.00158427	2.94e-09	930608	A	C	0.421	0.00297	0.01971	0.88	259928	35.2232	3.78e-05	2
Total cholesterol, mg/dL	rs2840354	18	9545961	T	C	0.187	0.0116799	0.00201511	6.79e-09	929771	T	C	0.131	0.00405	0.02872	0.888	259928	33.5941	3.61e-05	2
Total cholesterol, mg/dL	rs1734911	7	100308811	C	G	0.113	0.0240815	0.00245535	1.04e-22	930624	C	G	0.152	0.00362	0.02693	0.893	259928	96.197	0.000103358	2
Total cholesterol, mg/dL	rs11761517	7	158532706	T	C	0.458	-0.010618	0.00163531	8.42e-11	885432	T	C	0.551	0.00235	0.01953	0.904	259928	42.1577	4.76e-05	2
Total cholesterol, mg/dL	rs147566958	19	11043530	T	C	0.0289	0.0376387	0.00507682	1.23e-13	903938	T	C	0.0345	-0.0063	0.05327	0.906	259928	54.9601	6.08e-05	2
Total cholesterol, mg/dL	rs77316559	9	33882431	G	C	0.203	-0.0110651	0.00195193	1.44e-08	926589	G	C	0.175	0.00294	0.02544	0.908	259928	32.1326	3.47e-05	2
Total cholesterol, mg/dL	rs12891651	14	64239959	A	C	0.125	0.0162761	0.00236191	5.54e-12	929686	A	C	0.12	0.00333	0.02977	0.911	259928	47.4859	5.11e-05	2
Total cholesterol, mg/dL	rs1122291	7	41748508	T	C	0.245	0.012501	0.00184516	1.24e-11	924310	T	C	0.27	-0.00243	0.02183	0.912	259928	45.907	4.97e-05	2
Total cholesterol, mg/dL	rs147852973	1	93738940	G	C	0.0127	0.0414103	0.00707135	4.74e-09	919607	G	C	0.0233	0.00709	0.06391	0.912	259928	34.2933	3.73e-05	2
Total cholesterol, mg/dL	rs17036094	1	109834940	C	A	0.0115	-0.0942505	0.00721377	5.19e-39	922267	C	A	0.00257	0.01944	0.19013	0.919	259928	170.705	0.000185059	2
Total cholesterol, mg/dL	rs9987289	8	9183358	A	G	0.091	-0.0760455	0.00269567	4.38e-175	930635	A	G	0.143	0.00283	0.02785	0.919	259928	795.817	0.000854405	2
Total cholesterol, mg/dL	rs72647039	4	74321365	T	C	0.0202	0.0410347	0.00572707	7.78e-13	925560	T	C	0.0176	0.00757	0.07524	0.92	259928	51.3369	5.55e-05	2
Total cholesterol, mg/dL	rs2910953	5	39533318	A	T	0.246	0.0117633	0.00182291	1.1e-10	930635	A	T	0.172	-0.00234	0.02564	0.927	259928	41.6351	4.47e-05	2
Total cholesterol, mg/dL	rs10462024	17	8051639	G	A	0.416	0.0110093	0.00165373	2.79e-11	912438	G	A	0.417	-0.00171	0.0197	0.931	259928	44.319	4.86e-05	2
Total cholesterol, mg/dL	rs2740488	9	107661742	C	A	0.26	-0.0513586	0.00178373	2.64e-182	929992	C	A	0.197	-0.0021	0.02434	0.931	259928	829.025	0.000890641	2
Total cholesterol, mg/dL	rs969075	20	17792323	T	C	0.335	-0.0128138	0.00169551	4.11e-14	918197	T	C	0.281	0.00181	0.02155	0.933	259928	57.1153	6.22e-05	2
Total cholesterol, mg/dL	rs61754230	12	72179446	T	C	0.0135	0.0439423	0.00695061	2.58e-10	774461	T	C	0.00563	-0.00988	0.12883	0.939	259928	39.9692	5.16e-05	2
Total cholesterol, mg/dL	rs111299924	12	51120202	T	C	0.339	-0.0192573	0.00166983	9.05e-31	925145	T	C	0.318	0.00142	0.02075	0.945	259928	132.998	0.000143739	2
Total cholesterol, mg/dL	rs4329504	1	39451488	G	A	0.419	-0.0104279	0.00162566	1.41e-10	917433	G	A	0.447	0.00134	0.01954	0.945	259928	41.1498	4.49e-05	2
Total cholesterol, mg/dL	rs4714035	6	37048827	G	A	0.498	0.015287	0.00157632	3.08e-22	920065	G	A	0.424	0.00127	0.01955	0.948	259928	94.0478	0.000102208	2
Total cholesterol, mg/dL	rs6770560	3	142657761	G	A	0.328	-0.0147449	0.00165468	5.06e-19	930619	G	A	0.35	0.00117	0.02031	0.954	259928	79.4049	8.53e-05	2
Total cholesterol, mg/dL	rs12147697	14	39683151	T	C	0.275	0.0119983	0.0017793	1.55e-11	930581	T	C	0.267	-0.00119	0.0219	0.957	259928	45.4699	4.89e-05	2
Total cholesterol, mg/dL	rs10426317	19	49148781	C	T	0.264	-0.0169032	0.00185412	7.75e-20	897940	C	T	0.359	0.00096	0.02026	0.962	259928	83.1129	9.26e-05	2
Total cholesterol, mg/dL	rs1551891	19	45231821	A	G	0.0783	-0.107556	0.00288827	1e-200	929881	A	G	0.0725	0.00126	0.03734	0.973	259928	913.763	0.000981704	2
Total cholesterol, mg/dL	rs2243547	10	91010479	C	A	0.311	-0.00961915	0.00171811	2.16e-08	929093	C	A	0.36	-0.00047	0.0202	0.982	259928	31.3451	3.37e-05	2
Total cholesterol, mg/dL	rs799157	7	73020301	T	C	0.0334	0.0397938	0.00459984	5.1e-18	905702	T	C	0.024	0.00095	0.0638	0.988	259928	74.8417	8.26e-05	2
Total cholesterol, mg/dL	rs2068888	10	94839642	A	G	0.452	-0.0174	0.0015741	2.1e-28	918885	A	G	0.469	-0.00023	0.01933	0.99	259928	122.188	0.000132956	2
Total cholesterol, mg/dL	rs113776580	5	74950420	A	G	0.0142	0.0448203	0.0066176	1.26e-11	924279	A	G	0.0303	-0.00046	0.0569	0.994	259928	45.8757	4.96e-05	2
Total cholesterol, mg/dL	rs10876171	12	51793821	G	A	0.367	0.0148219	0.00167431	8.55e-19	894463	G	A	0.331	0.00013	0.02054	0.995	259928	78.3686	8.76e-05	2
Total cholesterol, mg/dL	rs11719535	3	125087678	C	T	0.242	-0.0137194	0.00185404	1.36e-13	920810	C	T	0.241	-0.00014	0.02262	0.995	259928	54.7627	5.95e-05	2
Total cholesterol, mg/dL	rs2587534	1	234849339	G	A	0.467	-0.0424441	0.00161462	2.67e-152	917228	G	A	0.441	-9e-05	0.01951	0.996	259928	691.029	0.000752823	2
Total cholesterol, mg/dL	rs10793314	11	78174196	C	G	0.179	-0.0115741	0.0021079	4e-08	880625	C	G	0.269	9e-05	0.02196	0.997	259928	30.1495	3.42e-05	2
HDL cholesterol, mg/dL	rs3859027	16	88551465	C	T	0.392	-0.00954572	0.00167141	1.12e-08	865494	C	T	0.396	0.07718	0.0198	9.74e-05	259928	32.621	3.77e-05	2
HDL cholesterol, mg/dL	rs10188334	2	653874	T	C	0.169	0.0152337	0.00215415	1.53e-12	887311	T	C	0.163	0.08179	0.02617	0.00178	259928	50.0095	5.64e-05	2
HDL cholesterol, mg/dL	rs2305637	3	47045846	T	C	0.17	-0.0232568	0.00215478	3.71e-27	865894	T	C	0.234	-0.06999	0.02282	0.00217	259928	116.491	0.000134515	2
HDL cholesterol, mg/dL	rs267738	1	150940625	G	T	0.209	0.0232265	0.00196423	2.91e-32	887359	G	T	0.192	0.07258	0.0246	0.00317	259928	139.823	0.000157548	2
HDL cholesterol, mg/dL	rs3747973	1	205677148	A	G	0.414	-0.0150496	0.00164719	6.45e-20	875656	A	G	0.387	-0.05675	0.01989	0.00433	259928	83.4758	9.53e-05	2
HDL cholesterol, mg/dL	rs3775217	4	88019467	G	A	0.378	0.0150791	0.0016438	4.59e-20	888189	G	A	0.422	0.05368	0.0196	0.00617	259928	84.1484	9.47e-05	2
HDL cholesterol, mg/dL	rs5745110	5	172572954	T	C	0.125	0.0153378	0.00240035	1.66e-10	887352	T	C	0.108	-0.08511	0.03111	0.00623	259928	40.8308	4.6e-05	2
HDL cholesterol, mg/dL	rs78058190	2	219699999	A	G	0.0529	-0.0748945	0.00415652	1.39e-72	855037	A	G	0.0825	0.09702	0.0355	0.00627	259928	324.673	0.000379575	2
HDL cholesterol, mg/dL	rs1421656	5	72928034	A	G	0.282	-0.0141387	0.00178271	2.17e-15	880039	A	G	0.239	0.05984	0.02266	0.00828	259928	62.9043	7.15e-05	2
HDL cholesterol, mg/dL	rs9367175	6	43787755	A	G	0.306	0.0133501	0.00172614	1.04e-14	887569	A	G	0.303	0.05533	0.02101	0.00846	259928	59.8189	6.74e-05	2
HDL cholesterol, mg/dL	rs1109560	12	123757905	A	C	0.0938	0.0464901	0.00276047	1.21e-63	883269	A	C	0.112	-0.07767	0.03079	0.0116	259928	283.638	0.000321021	2
HDL cholesterol, mg/dL	rs7298463	12	6663964	C	G	0.169	-0.0165726	0.00217434	2.5e-14	883405	C	G	0.216	-0.05903	0.02356	0.0122	259928	58.0931	6.58e-05	2
HDL cholesterol, mg/dL	rs1664781	5	53276301	G	A	0.314	0.0156047	0.00171237	8.02e-20	888188	G	A	0.332	-0.05146	0.02057	0.0123	259928	83.0452	9.35e-05	2
HDL cholesterol, mg/dL	rs7940105	11	68732026	A	G	0.273	-0.0125748	0.0018462	9.68e-12	882439	A	G	0.281	-0.05326	0.02164	0.0138	259928	46.3922	5.26e-05	2
HDL cholesterol, mg/dL	rs113286621	16	56969016	A	G	0.0105	0.166657	0.00827804	3.84e-90	872132	A	G	0.02	-0.17176	0.0707	0.0151	259928	405.313	0.000464524	2
HDL cholesterol, mg/dL	rs7132908	12	50263148	A	G	0.385	-0.0115202	0.00163653	1.93e-12	883960	A	G	0.384	-0.04783	0.01994	0.0164	259928	49.5539	5.61e-05	2
HDL cholesterol, mg/dL	rs11651957	17	17497409	A	G	0.0598	-0.0235882	0.00340013	3.99e-12	887342	A	G	0.0768	-0.08632	0.03646	0.0179	259928	48.1294	5.42e-05	2
HDL cholesterol, mg/dL	rs2540949	2	65284231	T	A	0.387	0.0165359	0.00164421	8.55e-24	887317	T	A	0.342	-0.04814	0.02037	0.0181	259928	101.145	0.000113977	2
HDL cholesterol, mg/dL	rs7707821	5	52813375	A	G	0.402	-0.00974583	0.00165437	3.84e-09	885552	A	G	0.39	0.04666	0.0198	0.0184	259928	34.7032	3.92e-05	2
HDL cholesterol, mg/dL	rs10838684	11	47283862	G	A	0.314	0.0445978	0.0017463	7.38e-144	888159	G	A	0.403	0.04621	0.01979	0.0195	259928	652.212	0.000733804	2
HDL cholesterol, mg/dL	rs62001848	15	58786045	A	C	0.0199	0.0651432	0.00607446	7.84e-27	872871	A	C	0.0188	0.16583	0.0713	0.02	259928	115.008	0.000131741	2
HDL cholesterol, mg/dL	rs2792751	10	113940329	T	C	0.284	0.0290416	0.00175008	7.65e-62	887359	T	C	0.318	-0.04623	0.0208	0.0263	259928	275.374	0.000310235	2
HDL cholesterol, mg/dL	rs1767141	1	23734350	A	C	0.0938	-0.0242982	0.00277804	2.2e-18	888059	A	C	0.087	0.07315	0.03426	0.0328	259928	76.5019	8.61e-05	2
HDL cholesterol, mg/dL	rs2534600	7	38280224	A	C	0.418	-0.012689	0.0016711	3.12e-14	872065	A	C	0.518	0.04128	0.01936	0.033	259928	57.6573	6.61e-05	2
HDL cholesterol, mg/dL	rs4855447	3	69803328	A	G	0.208	0.0126098	0.00197081	1.57e-10	885526	A	G	0.191	-0.05229	0.02457	0.0334	259928	40.9397	4.62e-05	2
HDL cholesterol, mg/dL	rs4714902	6	46044237	C	A	0.343	0.0108951	0.0017905	1.17e-09	840967	C	A	0.29	0.0451	0.02145	0.0355	259928	37.0187	4.4e-05	2
HDL cholesterol, mg/dL	rs9286789	6	32439696	G	T	0.0504	-0.0378744	0.0040442	7.6e-21	786513	G	T	0.0351	0.10975	0.05243	0.0363	259928	87.7045	0.000111498	2
HDL cholesterol, mg/dL	rs2502806	1	161135559	A	G	0.393	-0.0105048	0.00167993	4.02e-10	875762	A	G	0.423	0.04059	0.01961	0.0384	259928	39.1031	4.46e-05	2
HDL cholesterol, mg/dL	rs7920002	10	17259766	A	T	0.416	0.0142702	0.0016466	4.46e-18	854228	A	T	0.416	-0.04074	0.01967	0.0384	259928	75.1065	8.79e-05	2
HDL cholesterol, mg/dL	rs2415142	15	73431600	T	G	0.438	0.010498	0.00163035	1.2e-10	875738	T	G	0.45	0.04005	0.01939	0.0388	259928	41.465	4.73e-05	2
HDL cholesterol, mg/dL	rs10039241	5	176578072	A	G	0.149	0.0176663	0.00223709	2.86e-15	887320	A	G	0.216	-0.0478	0.02341	0.0411	259928	62.3605	7.03e-05	2
HDL cholesterol, mg/dL	rs4846914	1	230295691	G	A	0.402	-0.0458538	0.00161887	1.72e-176	884728	G	A	0.454	-0.03916	0.01948	0.0444	259928	802.284	0.000905995	2
HDL cholesterol, mg/dL	rs55841050	19	41750550	G	A	0.118	0.0154795	0.0024885	4.96e-10	887509	G	A	0.145	-0.05533	0.02771	0.0459	259928	38.6929	4.36e-05	2
HDL cholesterol, mg/dL	rs6710091	2	239597	G	C	0.351	0.0163528	0.00169403	4.76e-22	882440	G	C	0.36	0.03972	0.0201	0.0481	259928	93.1862	0.00010559	2
HDL cholesterol, mg/dL	rs4804101	19	7220745	T	G	0.436	-0.0133608	0.00162765	2.24e-16	875762	T	G	0.433	0.03846	0.01954	0.0491	259928	67.3792	7.69e-05	2
HDL cholesterol, mg/dL	rs6968554	7	17287106	A	G	0.365	0.0131032	0.00166183	3.15e-15	879470	A	G	0.335	0.04017	0.02046	0.0496	259928	62.1703	7.07e-05	2
HDL cholesterol, mg/dL	rs17849502	1	183532580	T	G	0.0458	-0.0210462	0.0038171	3.51e-08	876959	T	G	0.0382	-0.0978	0.05059	0.0532	259928	30.4029	3.47e-05	2
HDL cholesterol, mg/dL	rs117687565	18	47147524	T	C	0.0123	0.0686381	0.00750579	5.98e-20	875687	T	C	0.013	0.16397	0.08638	0.0577	259928	83.6254	9.55e-05	2
HDL cholesterol, mg/dL	rs357409	7	138039643	C	T	0.367	0.0103677	0.00177809	5.52e-09	839473	C	T	0.326	0.03918	0.02073	0.0588	259928	33.9969	4.05e-05	2
HDL cholesterol, mg/dL	rs3739020	2	136602491	G	T	0.229	0.0177948	0.00200421	6.76e-19	824753	G	T	0.269	0.0408	0.02182	0.0615	259928	78.8327	9.56e-05	2
HDL cholesterol, mg/dL	rs33999310	3	52883332	A	G	0.104	0.0292336	0.00260973	4e-29	888177	A	G	0.0788	-0.06651	0.03566	0.0621	259928	125.478	0.000141256	2
HDL cholesterol, mg/dL	rs2943652	2	227108446	C	T	0.369	0.036234	0.00165786	6.83e-106	887257	C	T	0.361	-0.03704	0.0201	0.0654	259928	477.681	0.000538091	2
HDL cholesterol, mg/dL	rs116998829	8	19520669	G	A	0.0361	0.0268015	0.00446566	1.95e-09	880946	G	A	0.0198	-0.12984	0.07062	0.066	259928	36.023	4.09e-05	2
HDL cholesterol, mg/dL	rs39324	7	116969876	G	A	0.367	-0.013325	0.00169483	3.78e-15	872774	G	A	0.413	0.03564	0.01963	0.0694	259928	61.8113	7.08e-05	2
HDL cholesterol, mg/dL	rs737337	19	11347493	C	T	0.0871	-0.052322	0.0028056	1.28e-77	887509	C	T	0.0905	-0.06063	0.03356	0.0708	259928	347.795	0.000391726	2
HDL cholesterol, mg/dL	rs4741016	9	1036132	C	T	0.229	-0.0151493	0.00190926	2.11e-15	875666	C	T	0.246	0.04045	0.0224	0.0709	259928	62.9595	7.19e-05	2
HDL cholesterol, mg/dL	rs6750720	2	100670745	G	C	0.336	0.0120371	0.0016889	1.02e-12	888193	G	C	0.383	-0.03602	0.01996	0.0712	259928	50.8053	5.72e-05	2
HDL cholesterol, mg/dL	rs11000759	10	75493726	G	A	0.423	0.00924023	0.00166298	2.75e-08	871055	G	A	0.535	-0.03472	0.01941	0.0736	259928	30.8764	3.54e-05	2
HDL cholesterol, mg/dL	rs1007766	7	1034903	G	A	0.49	0.00980151	0.00161671	1.34e-09	870159	G	A	0.49	0.03459	0.01938	0.0743	259928	36.7542	4.22e-05	2
HDL cholesterol, mg/dL	rs4129968	13	99227770	G	A	0.356	-0.00967367	0.00174189	2.8e-08	870843	G	A	0.401	0.03517	0.01978	0.0754	259928	30.8414	3.54e-05	2
HDL cholesterol, mg/dL	rs2185454	14	65870594	G	T	0.339	-0.0121639	0.0017195	1.5e-12	869671	G	T	0.386	0.03485	0.01979	0.0782	259928	50.0484	5.75e-05	2
HDL cholesterol, mg/dL	rs6088461	20	32905161	T	G	0.425	-0.0189473	0.00166932	7.39e-30	874759	T	G	0.474	-0.03392	0.01937	0.0799	259928	128.83	0.000147253	2
HDL cholesterol, mg/dL	rs75772194	8	36846435	G	A	0.166	-0.0144563	0.00212771	1.09e-11	887196	G	A	0.14	0.04853	0.02788	0.0818	259928	46.1596	5.2e-05	2
HDL cholesterol, mg/dL	rs35662434	4	69339933	G	A	0.214	0.0145393	0.00205368	1.45e-12	836335	G	A	0.236	0.03905	0.02275	0.0861	259928	50.1149	5.99e-05	2
HDL cholesterol, mg/dL	rs6460894	7	12247330	C	T	0.324	-0.0112924	0.00173417	7.43e-11	882658	C	T	0.272	-0.03687	0.02172	0.0896	259928	42.4024	4.8e-05	2
HDL cholesterol, mg/dL	rs3754749	2	173906149	G	A	0.17	0.01287	0.00212877	1.49e-09	888074	G	A	0.157	-0.04497	0.02653	0.09	259928	36.5474	4.12e-05	2
HDL cholesterol, mg/dL	rs673335	11	75450576	C	T	0.18	-0.0288654	0.00207169	3.98e-44	887330	C	T	0.242	0.03821	0.02254	0.0901	259928	194.135	0.000218738	2
HDL cholesterol, mg/dL	rs12523657	5	173357406	G	C	0.173	0.011599	0.00210472	3.57e-08	887358	G	C	0.16	-0.04444	0.02637	0.092	259928	30.37	3.42e-05	2
HDL cholesterol, mg/dL	rs7622114	3	36960660	C	A	0.431	-0.0139707	0.00162695	8.92e-18	888191	C	A	0.504	-0.03262	0.01941	0.0929	259928	73.7381	8.3e-05	2
HDL cholesterol, mg/dL	rs2900177	9	123497645	C	T	0.299	0.0097079	0.00175087	2.95e-08	884663	C	T	0.26	-0.03691	0.02199	0.0933	259928	30.7401	3.47e-05	2
HDL cholesterol, mg/dL	rs16942887	16	67928042	A	G	0.124	0.0728729	0.00240702	1e-200	888192	A	G	0.151	0.04533	0.02708	0.0942	259928	913.763	0.00102774	2
HDL cholesterol, mg/dL	rs73702633	7	74288780	A	G	0.0615	-0.024755	0.00375186	4.17e-11	856852	A	G	0.0343	0.0884	0.05317	0.0964	259928	43.5324	5.08e-05	2
HDL cholesterol, mg/dL	rs7404696	16	1012393	C	T	0.275	0.0158443	0.00183544	6.01e-18	835219	C	T	0.247	0.0371	0.02231	0.0964	259928	74.5176	8.92e-05	2
HDL cholesterol, mg/dL	rs1425485	4	157681890	T	C	0.23	0.0205189	0.00189534	2.59e-27	888188	T	C	0.187	-0.04105	0.02477	0.0975	259928	117.204	0.000131942	2
HDL cholesterol, mg/dL	rs7613875	3	49971514	C	A	0.478	0.0228346	0.00161432	2e-45	887999	C	A	0.536	0.03197	0.01937	0.0988	259928	200.086	0.000225272	2
HDL cholesterol, mg/dL	rs78377758	7	79775814	A	G	0.0861	0.0164919	0.00294077	2.05e-08	882576	A	G	0.126	0.04823	0.02932	0.0999	259928	31.4466	3.56e-05	2
HDL cholesterol, mg/dL	rs11171739	12	56470625	C	T	0.417	0.0109942	0.00161649	1.04e-11	881532	C	T	0.43	0.03127	0.01952	0.109	259928	46.2516	5.25e-05	2
HDL cholesterol, mg/dL	rs17577779	14	101200445	T	C	0.478	-0.0110466	0.00166528	3.28e-11	823931	T	C	0.334	-0.03272	0.0205	0.11	259928	44.0022	5.34e-05	2
HDL cholesterol, mg/dL	rs56925758	8	144299352	A	G	0.197	0.0244033	0.00203446	3.78e-33	881857	A	G	0.247	0.03594	0.02246	0.11	259928	143.877	0.000163126	2
HDL cholesterol, mg/dL	rs4675812	2	242395674	G	A	0.409	-0.0137035	0.0016291	4.04e-17	879194	G	A	0.383	0.03172	0.01989	0.111	259928	70.7572	8.05e-05	2
HDL cholesterol, mg/dL	rs10733794	10	65355538	A	G	0.328	-0.0095337	0.00172308	3.15e-08	878327	A	G	0.352	0.03236	0.02039	0.112	259928	30.6129	3.49e-05	2
HDL cholesterol, mg/dL	rs149615216	18	47106028	T	C	0.0105	0.263631	0.00779243	1e-200	881085	T	C	0.00505	-0.21519	0.13556	0.112	259928	913.763	0.00103602	2
HDL cholesterol, mg/dL	rs6992709	8	82414063	A	G	0.148	0.0132398	0.00228821	7.2e-09	888190	A	G	0.159	-0.04224	0.02655	0.112	259928	33.48	3.77e-05	2
HDL cholesterol, mg/dL	rs1240808	6	16817368	G	A	0.344	0.0112084	0.00167289	2.08e-11	887331	G	A	0.333	-0.03269	0.02063	0.113	259928	44.8939	5.06e-05	2
HDL cholesterol, mg/dL	rs79968526	16	56911069	C	T	0.023	-0.0654772	0.00565626	5.45e-31	876812	C	T	0.0343	-0.08322	0.05331	0.119	259928	134.005	0.000152809	2
HDL cholesterol, mg/dL	rs1197674	15	42149952	C	T	0.357	0.00950087	0.00169589	2.12e-08	871035	C	T	0.379	-0.03052	0.02001	0.127	259928	31.3814	3.6e-05	2
HDL cholesterol, mg/dL	rs13404250	2	188116196	T	C	0.331	0.01042	0.00171136	1.14e-09	888165	T	C	0.312	0.03173	0.02084	0.128	259928	37.0694	4.17e-05	2
HDL cholesterol, mg/dL	rs11656686	17	74094664	T	C	0.426	0.00969082	0.00170044	1.21e-08	833257	T	C	0.469	0.02931	0.01938	0.13	259928	32.4708	3.9e-05	2
HDL cholesterol, mg/dL	rs254560	5	134443606	A	G	0.412	-0.0103612	0.00161223	1.3e-10	888110	A	G	0.402	-0.02963	0.01971	0.133	259928	41.3085	4.65e-05	2
HDL cholesterol, mg/dL	rs3767298	1	205037354	A	G	0.179	-0.0137019	0.00209121	5.67e-11	888099	A	G	0.172	0.03862	0.02573	0.133	259928	42.9312	4.83e-05	2
HDL cholesterol, mg/dL	rs2121138	19	4024891	G	T	0.071	0.0242395	0.00327325	1.31e-13	861129	G	T	0.07	0.05678	0.03787	0.134	259928	54.8363	6.37e-05	2
HDL cholesterol, mg/dL	rs77617917	20	44563217	A	G	0.0761	-0.0544189	0.00300191	1.91e-73	887172	A	G	0.0686	0.05712	0.03827	0.136	259928	328.631	0.000370289	2
HDL cholesterol, mg/dL	rs61731455	5	665295	G	A	0.185	0.0128304	0.00206711	5.4e-10	884136	G	A	0.132	-0.04234	0.02856	0.138	259928	38.5271	4.36e-05	2
HDL cholesterol, mg/dL	rs881844	17	37810218	C	G	0.337	-0.0311582	0.00171323	6.56e-74	879808	C	G	0.318	0.03069	0.02072	0.139	259928	330.762	0.000375807	2
HDL cholesterol, mg/dL	rs55888929	6	139301177	T	C	0.153	0.0161321	0.00224712	7.02e-13	887595	T	C	0.23	-0.03404	0.02314	0.141	259928	51.5387	5.81e-05	2
HDL cholesterol, mg/dL	rs17821316	15	58703069	A	C	0.485	0.0677136	0.00166645	1e-200	850270	A	C	0.487	0.02851	0.01945	0.143	259928	913.763	0.00107352	2
HDL cholesterol, mg/dL	rs79634051	11	14561945	C	G	0.0243	0.0465236	0.00557894	7.48e-17	874549	C	G	0.0353	-0.07704	0.05273	0.144	259928	69.5421	7.95e-05	2
HDL cholesterol, mg/dL	rs12444708	16	56984482	T	C	0.125	0.0773911	0.00250464	1e-200	879880	T	C	0.161	-0.03851	0.02669	0.149	259928	913.763	0.00103743	2
HDL cholesterol, mg/dL	rs36137963	4	96150666	T	A	0.354	-0.00997053	0.00170608	5.09e-09	888131	T	A	0.413	-0.02818	0.01965	0.152	259928	34.1547	3.85e-05	2
HDL cholesterol, mg/dL	rs4969182	17	76393030	T	C	0.492	-0.0309078	0.00159224	6.17e-84	887346	T	C	0.379	-0.02834	0.01991	0.155	259928	376.806	0.000424465	2
HDL cholesterol, mg/dL	rs854562	7	94947969	T	C	0.313	-0.010592	0.00173117	9.45e-10	882692	T	C	0.321	0.02929	0.02077	0.158	259928	37.4352	4.24e-05	2
HDL cholesterol, mg/dL	rs11071371	15	58576226	T	C	0.129	-0.0698823	0.00239429	2.83e-187	887588	T	C	0.0984	-0.04544	0.03237	0.16	259928	851.885	0.000958857	2
HDL cholesterol, mg/dL	rs11766379	7	150208971	C	T	0.246	-0.0177946	0.00188015	2.95e-21	882681	C	T	0.329	0.02835	0.02061	0.169	259928	89.5766	0.000101472	2
HDL cholesterol, mg/dL	rs4946955	6	109639710	G	C	0.307	-0.0171923	0.00172633	2.31e-23	888189	G	C	0.283	-0.02955	0.02153	0.17	259928	99.1763	0.000111649	2
HDL cholesterol, mg/dL	rs9968060	3	62471282	C	T	0.366	0.00970023	0.00171884	1.67e-08	869461	C	T	0.362	-0.02763	0.02033	0.174	259928	31.8448	3.66e-05	2
HDL cholesterol, mg/dL	rs4375701	17	45712218	T	C	0.488	0.0166921	0.00162262	8.05e-25	875744	T	C	0.465	-0.02621	0.01937	0.176	259928	105.826	0.000120827	2
HDL cholesterol, mg/dL	rs2777802	9	107569337	T	C	0.23	-0.0313777	0.00189628	1.68e-61	888127	T	C	0.163	-0.03482	0.02617	0.183	259928	273.807	0.000308202	2
HDL cholesterol, mg/dL	rs9867989	3	24291197	C	T	0.12	-0.0152574	0.00246032	5.6e-10	888183	C	T	0.118	0.03981	0.02997	0.184	259928	38.4561	4.33e-05	2
HDL cholesterol, mg/dL	rs3814883	16	29994922	T	C	0.464	-0.0115589	0.00164813	2.33e-12	872626	T	C	0.411	-0.02499	0.01961	0.203	259928	49.1844	5.64e-05	2
HDL cholesterol, mg/dL	rs920864	15	63474391	G	T	0.449	-0.0121833	0.00162336	6.14e-14	885466	G	T	0.465	0.02467	0.01939	0.203	259928	56.3259	6.36e-05	2
HDL cholesterol, mg/dL	rs2306363	11	65405600	T	G	0.199	0.0218456	0.0020399	9.22e-27	857763	T	G	0.16	0.03342	0.02633	0.204	259928	114.686	0.000133686	2
HDL cholesterol, mg/dL	rs3824477	9	107588328	A	G	0.0331	0.105132	0.00455839	1.08e-117	882915	A	G	0.0186	-0.09057	0.07141	0.205	259928	531.919	0.000602097	2
HDL cholesterol, mg/dL	rs9604045	13	113927208	T	G	0.234	0.0152702	0.00221365	5.27e-12	795462	T	G	0.171	0.03319	0.0262	0.205	259928	47.5839	5.98e-05	2
HDL cholesterol, mg/dL	rs1800961	20	43042364	T	C	0.0347	-0.131149	0.00437901	4.47e-197	879998	T	C	0.0452	0.05703	0.04607	0.216	259928	896.971	0.00101825	2
HDL cholesterol, mg/dL	rs34409228	7	1102674	T	C	0.126	0.0294631	0.00244569	2.01e-33	875666	T	C	0.118	-0.03711	0.0301	0.218	259928	145.132	0.000165711	2
HDL cholesterol, mg/dL	rs6905288	6	43758873	G	A	0.442	0.0264612	0.00166447	6.58e-57	830992	G	A	0.433	-0.024	0.01961	0.221	259928	252.735	0.000304045	2
HDL cholesterol, mg/dL	rs61912867	12	20580220	A	G	0.127	-0.0160255	0.00243336	4.53e-11	883557	A	G	0.0908	-0.04081	0.03357	0.224	259928	43.3704	4.91e-05	2
HDL cholesterol, mg/dL	rs1988650	2	42689362	T	C	0.209	0.0115275	0.00200365	8.75e-09	888086	T	C	0.243	-0.02739	0.02263	0.226	259928	33.1009	3.73e-05	2
HDL cholesterol, mg/dL	rs62328321	4	143319721	C	T	0.364	-0.0117025	0.00165378	1.48e-12	885500	C	T	0.256	-0.02681	0.02213	0.226	259928	50.0747	5.65e-05	2
HDL cholesterol, mg/dL	rs9694004	8	9309720	T	C	0.495	0.0129508	0.00160432	6.89e-16	888164	T	C	0.537	0.02353	0.01942	0.226	259928	65.1645	7.34e-05	2
HDL cholesterol, mg/dL	rs34246353	8	71138299	C	T	0.0939	-0.0249574	0.0027091	3.19e-20	888183	C	T	0.112	-0.03675	0.0306	0.23	259928	84.8678	9.55e-05	2
HDL cholesterol, mg/dL	rs7541031	1	28374815	T	C	0.274	-0.0124768	0.00182654	8.44e-12	858701	T	C	0.246	-0.02657	0.02248	0.237	259928	46.6608	5.43e-05	2
HDL cholesterol, mg/dL	rs2070512	22	21949411	C	A	0.21	-0.0350782	0.00196132	1.54e-71	881850	C	A	0.318	-0.02474	0.02095	0.238	259928	319.878	0.000362604	2
HDL cholesterol, mg/dL	rs647016	1	42659669	T	A	0.145	-0.0124979	0.0022617	3.28e-08	883885	T	A	0.167	0.03046	0.02592	0.24	259928	30.5344	3.45e-05	2
HDL cholesterol, mg/dL	rs664732	5	131281458	C	G	0.0433	-0.0231437	0.00390566	3.11e-09	884958	C	G	0.0719	0.04367	0.03738	0.243	259928	35.1137	3.97e-05	2
HDL cholesterol, mg/dL	rs55747707	7	73037366	A	G	0.194	0.0388463	0.00203535	3.31e-81	882059	A	G	0.18	0.02908	0.02501	0.245	259928	364.27	0.000412807	2
HDL cholesterol, mg/dL	rs13389219	2	165528876	T	C	0.403	0.0289232	0.00162498	7.18e-71	885463	T	C	0.349	-0.02338	0.02029	0.249	259928	316.808	0.000357661	2
HDL cholesterol, mg/dL	rs34158262	11	58437534	T	C	0.0832	0.0178435	0.00294687	1.4e-09	888041	T	C	0.121	-0.03449	0.02992	0.249	259928	36.6688	4.13e-05	2
HDL cholesterol, mg/dL	rs12641981	4	45179883	T	C	0.427	-0.0112866	0.00160547	2.06e-12	885560	T	C	0.473	0.02218	0.01939	0.253	259928	49.426	5.58e-05	2
HDL cholesterol, mg/dL	rs13066793	3	87037543	G	A	0.0913	0.017521	0.00286055	9.07e-10	881020	G	A	0.0821	0.04046	0.03547	0.254	259928	37.5153	4.26e-05	2
HDL cholesterol, mg/dL	rs2911136	5	96177767	G	C	0.367	0.0109633	0.00167095	5.34e-11	888186	G	C	0.334	-0.02342	0.02056	0.255	259928	43.0485	4.85e-05	2
HDL cholesterol, mg/dL	rs11642733	16	30969061	A	G	0.107	-0.0151464	0.00257735	4.18e-09	886232	A	G	0.0718	0.04242	0.03733	0.256	259928	34.538	3.9e-05	2
HDL cholesterol, mg/dL	rs187544997	8	19890641	G	C	0.0125	-0.0730384	0.00773476	3.63e-21	876616	G	C	0.00243	-0.2255	0.20186	0.264	259928	89.1662	0.000101706	2
HDL cholesterol, mg/dL	rs2613496	1	72754788	T	C	0.18	0.0146216	0.00210039	3.37e-12	888166	T	C	0.139	0.03118	0.02792	0.264	259928	48.4606	5.46e-05	2
HDL cholesterol, mg/dL	rs1661052	11	2942593	G	A	0.0917	-0.0248587	0.002874	5.17e-18	870014	G	A	0.073	-0.04135	0.03746	0.27	259928	74.8148	8.6e-05	2
HDL cholesterol, mg/dL	rs2080062	7	17697803	C	T	0.101	-0.0149501	0.00271335	3.59e-08	882627	C	T	0.0518	-0.04805	0.04363	0.271	259928	30.3592	3.44e-05	2
HDL cholesterol, mg/dL	rs2218584	10	118408642	C	T	0.422	0.0124444	0.00162487	1.88e-14	884659	C	T	0.376	-0.02188	0.02007	0.276	259928	58.6538	6.63e-05	2
HDL cholesterol, mg/dL	rs4838074	9	126467202	T	C	0.297	-0.0116386	0.00175381	3.22e-11	887346	T	C	0.393	0.02156	0.01982	0.277	259928	44.0384	4.96e-05	2
HDL cholesterol, mg/dL	rs930457	4	143785362	C	T	0.352	-0.0102649	0.00170584	1.77e-09	888072	C	T	0.299	0.02282	0.02105	0.278	259928	36.2118	4.08e-05	2
HDL cholesterol, mg/dL	rs1652343	18	21131929	C	T	0.491	0.0132172	0.00159898	1.39e-16	885551	C	T	0.509	0.02097	0.01936	0.279	259928	68.3201	7.71e-05	2
HDL cholesterol, mg/dL	rs76868109	17	41776943	C	A	0.0305	-0.157454	0.00511299	1e-200	872871	C	A	0.032	0.05998	0.05565	0.281	259928	913.763	0.00104575	2
HDL cholesterol, mg/dL	rs188501176	18	47325634	G	A	0.0142	-0.0714145	0.00710606	9.21e-24	879967	G	A	0.0261	-0.06481	0.06111	0.289	259928	100.997	0.000114761	2
HDL cholesterol, mg/dL	rs7134375	12	20473758	A	C	0.433	0.0183817	0.00160598	2.47e-30	880814	A	C	0.408	0.02073	0.01978	0.294	259928	131.005	0.00014871	2
HDL cholesterol, mg/dL	rs6728178	2	21193946	A	G	0.238	0.0571916	0.00186573	1e-200	888156	A	G	0.28	0.02235	0.02153	0.299	259928	913.763	0.00102778	2
HDL cholesterol, mg/dL	rs7107356	11	47676170	G	A	0.492	0.0114547	0.00162828	1.99e-12	885549	G	A	0.401	0.02038	0.01976	0.302	259928	49.4938	5.59e-05	2
HDL cholesterol, mg/dL	rs11226111	11	103878499	C	T	0.152	-0.0140544	0.00228186	7.31e-10	887360	C	T	0.13	0.02948	0.0288	0.306	259928	37.9361	4.27e-05	2
HDL cholesterol, mg/dL	rs11734408	4	23882519	G	A	0.298	0.0101761	0.00173824	4.79e-09	886774	G	A	0.369	-0.02056	0.02011	0.306	259928	34.2729	3.86e-05	2
HDL cholesterol, mg/dL	rs672341	6	153455994	A	G	0.404	0.0136461	0.0016363	7.45e-17	888100	A	G	0.457	0.01984	0.01937	0.306	259928	69.55	7.83e-05	2
HDL cholesterol, mg/dL	rs10958704	8	38328302	G	A	0.402	-0.00936173	0.00162256	7.94e-09	882441	G	A	0.396	0.02021	0.01976	0.307	259928	33.2898	3.77e-05	2
HDL cholesterol, mg/dL	rs8130925	21	43725765	T	G	0.496	0.00940643	0.00161719	6.01e-09	882440	T	G	0.58	0.02002	0.01964	0.308	259928	33.8314	3.83e-05	2
HDL cholesterol, mg/dL	rs12635093	3	152150885	T	C	0.244	0.012177	0.00187107	7.61e-11	888149	T	C	0.172	0.0261	0.02566	0.309	259928	42.3556	4.77e-05	2
HDL cholesterol, mg/dL	rs62568179	9	107643786	A	G	0.122	-0.0754624	0.00243484	1e-200	887542	A	G	0.114	-0.03112	0.03071	0.311	259928	913.763	0.00102849	2
HDL cholesterol, mg/dL	rs549058	13	51201045	T	G	0.126	0.0195867	0.00240334	3.65e-16	888186	T	G	0.101	-0.03199	0.03179	0.314	259928	66.4167	7.48e-05	2
HDL cholesterol, mg/dL	rs2862954	10	101912064	C	T	0.474	0.0155575	0.00159456	1.73e-22	887359	C	T	0.389	0.01984	0.0198	0.316	259928	95.1896	0.000107262	2
HDL cholesterol, mg/dL	rs838876	12	125259888	A	G	0.332	0.0392092	0.00175914	4.74e-110	858664	A	G	0.42	0.01968	0.01965	0.317	259928	496.793	0.000578232	2
HDL cholesterol, mg/dL	rs76166162	1	172380926	A	G	0.0613	-0.0203958	0.00333187	9.27e-10	888191	A	G	0.0726	-0.03722	0.03733	0.319	259928	37.4727	4.22e-05	2
HDL cholesterol, mg/dL	rs9293683	5	75700310	C	T	0.338	-0.0112247	0.00174215	1.17e-10	878782	C	T	0.389	-0.01983	0.01991	0.319	259928	41.5145	4.72e-05	2
HDL cholesterol, mg/dL	rs11694828	2	228565656	A	G	0.444	0.0160181	0.00167474	1.13e-21	864100	A	G	0.448	0.01952	0.01974	0.323	259928	91.4752	0.000105851	2
HDL cholesterol, mg/dL	rs140201358	11	823586	G	C	0.0127	-0.0590546	0.00722112	2.89e-16	868484	G	C	0.014	-0.08199	0.08391	0.329	259928	66.8769	7.7e-05	2
HDL cholesterol, mg/dL	rs174545	11	61569306	G	C	0.347	-0.0407684	0.00167504	7.63e-131	887352	G	C	0.414	0.01915	0.01962	0.329	259928	592.374	0.000667131	2
HDL cholesterol, mg/dL	rs891984	5	141465403	A	T	0.366	0.00945989	0.00172853	4.43e-08	848646	A	T	0.382	0.01936	0.01994	0.331	259928	29.9515	3.53e-05	2
HDL cholesterol, mg/dL	rs9374588	6	116311701	A	G	0.326	0.0141433	0.00170613	1.14e-16	888068	A	G	0.299	0.02051	0.02119	0.333	259928	68.7111	7.74e-05	2
HDL cholesterol, mg/dL	rs151235402	20	569164	T	C	0.0168	-0.0692712	0.0064023	2.78e-27	879094	T	C	0.0164	0.07308	0.07614	0.337	259928	117.064	0.000133147	2
HDL cholesterol, mg/dL	rs4904550	14	89804856	G	A	0.197	-0.0149081	0.00204293	2.93e-13	874729	G	A	0.148	-0.02601	0.02728	0.34	259928	53.2546	6.09e-05	2
HDL cholesterol, mg/dL	rs73165503	7	150519279	C	G	0.0955	-0.0276583	0.00267905	5.49e-25	882691	C	G	0.145	-0.02645	0.02772	0.34	259928	106.585	0.000120735	2
HDL cholesterol, mg/dL	rs12585801	13	81393264	A	G	0.15	0.0140692	0.0022632	5.08e-10	888191	A	G	0.173	-0.02426	0.02564	0.344	259928	38.6463	4.35e-05	2
HDL cholesterol, mg/dL	rs34931250	17	66879927	T	C	0.0587	-0.0487449	0.00348299	1.67e-44	875252	T	C	0.066	-0.03695	0.03916	0.345	259928	195.863	0.000223729	2
HDL cholesterol, mg/dL	rs3803800	17	7462969	A	G	0.22	-0.0183182	0.00192407	1.72e-21	887136	A	G	0.245	-0.02118	0.02247	0.346	259928	90.6439	0.000102166	2
HDL cholesterol, mg/dL	rs9342045	6	86425148	C	T	0.451	-0.010882	0.00163811	3.07e-11	878372	C	T	0.471	0.01807	0.01936	0.351	259928	44.1318	5.02e-05	2
HDL cholesterol, mg/dL	rs62189714	2	162966841	A	C	0.432	0.0100863	0.00167643	1.78e-09	873474	A	C	0.468	-0.01812	0.0195	0.353	259928	36.2008	4.14e-05	2
HDL cholesterol, mg/dL	rs7686914	4	69537915	C	T	0.471	0.0115504	0.00183045	2.79e-10	774839	C	T	0.536	0.01796	0.01945	0.356	259928	39.8163	5.14e-05	2
HDL cholesterol, mg/dL	rs13252421	8	19613947	G	C	0.0129	-0.0408662	0.00711687	9.35e-09	876758	G	C	0.0336	0.04986	0.05439	0.359	259928	32.9719	3.76e-05	2
HDL cholesterol, mg/dL	rs73068475	7	26397540	A	G	0.124	-0.017479	0.00242366	5.52e-13	881720	A	G	0.0815	-0.03209	0.03546	0.366	259928	52.0107	5.9e-05	2
HDL cholesterol, mg/dL	rs515939	11	57432629	A	G	0.271	-0.0107124	0.00179215	2.27e-09	888096	A	G	0.318	0.01862	0.02072	0.369	259928	35.727	4.02e-05	2
HDL cholesterol, mg/dL	rs12934512	16	71965230	G	C	0.268	0.0110171	0.00180414	1.02e-09	888183	G	C	0.231	0.02029	0.02299	0.378	259928	37.2863	4.2e-05	2
HDL cholesterol, mg/dL	rs1473580	3	114790058	G	C	0.106	-0.0160363	0.00260808	7.81e-10	888185	G	C	0.157	0.02354	0.02677	0.379	259928	37.807	4.26e-05	2
HDL cholesterol, mg/dL	rs11624759	14	29746964	A	C	0.345	0.00997219	0.00168718	3.41e-09	878354	A	C	0.355	-0.01766	0.02016	0.381	259928	34.9344	3.98e-05	2
HDL cholesterol, mg/dL	rs11161570	1	85721911	T	C	0.497	0.00889026	0.00159311	2.4e-08	887930	T	C	0.527	0.01682	0.01936	0.385	259928	31.1406	3.51e-05	2
HDL cholesterol, mg/dL	rs7954144	12	110015893	A	G	0.47	-0.0284263	0.00160813	6.35e-70	883319	A	G	0.525	0.01678	0.01936	0.386	259928	312.463	0.000353613	2
HDL cholesterol, mg/dL	rs257377	7	106801088	T	G	0.198	0.0133359	0.00202226	4.27e-11	882571	T	G	0.166	-0.02214	0.02586	0.392	259928	43.486	4.93e-05	2
HDL cholesterol, mg/dL	rs12462758	19	52439687	T	C	0.229	-0.0145283	0.00190423	2.36e-14	888141	T	C	0.281	0.01847	0.02161	0.393	259928	58.2065	6.55e-05	2
HDL cholesterol, mg/dL	rs61941677	12	125325010	G	C	0.13	-0.0596463	0.00244334	1.28e-131	877818	G	C	0.145	-0.02306	0.02759	0.403	259928	595.939	0.000678427	2
HDL cholesterol, mg/dL	rs62543565	9	16901067	C	A	0.37	-0.0111845	0.00165907	1.57e-11	875740	C	A	0.42	0.0163	0.01958	0.405	259928	45.4448	5.19e-05	2
HDL cholesterol, mg/dL	rs116862304	16	56388893	T	C	0.0179	0.0482869	0.00641806	5.33e-14	875759	T	C	0.012	-0.07425	0.08926	0.406	259928	56.6041	6.46e-05	2
HDL cholesterol, mg/dL	rs13734	20	17594729	A	G	0.181	-0.0155864	0.00207132	5.28e-14	888029	A	G	0.157	0.02195	0.02655	0.408	259928	56.6227	6.38e-05	2
HDL cholesterol, mg/dL	rs144311893	19	45423944	T	C	0.0186	0.0910437	0.00601903	1.09e-51	876810	T	C	0.00783	-0.08945	0.1081	0.408	259928	228.798	0.000260876	2
HDL cholesterol, mg/dL	rs112540547	16	68844713	G	A	0.0565	-0.0332766	0.00355632	8.2e-21	885473	G	A	0.0847	0.02885	0.03512	0.411	259928	87.5542	9.89e-05	2
HDL cholesterol, mg/dL	rs1650527	5	158022724	T	C	0.226	-0.0207102	0.00190255	1.35e-27	887330	T	C	0.137	-0.02284	0.02798	0.414	259928	118.496	0.000133525	2
HDL cholesterol, mg/dL	rs75543218	16	57153441	G	C	0.0137	-0.0444925	0.00712717	4.3e-10	876613	G	C	0.00604	-0.10061	0.12325	0.414	259928	38.9717	4.45e-05	2
HDL cholesterol, mg/dL	rs6601924	10	5247302	T	C	0.157	-0.0136799	0.0022238	7.67e-10	884716	T	C	0.141	0.02242	0.02769	0.418	259928	37.8423	4.28e-05	2
HDL cholesterol, mg/dL	rs2126606	12	89674799	C	T	0.379	-0.0105764	0.00170773	5.89e-10	866057	C	T	0.444	-0.01589	0.01969	0.42	259928	38.3575	4.43e-05	2
HDL cholesterol, mg/dL	rs10778120	12	101875141	A	T	0.336	-0.0098773	0.00172392	1.01e-08	862037	A	T	0.388	-0.01586	0.01981	0.423	259928	32.8219	3.81e-05	2
HDL cholesterol, mg/dL	rs1168040	1	62960575	T	C	0.318	-0.0123009	0.00175103	2.14e-12	875764	T	C	0.269	0.01744	0.02182	0.424	259928	49.3512	5.63e-05	2
HDL cholesterol, mg/dL	rs142638686	8	19892948	T	C	0.012	0.0839138	0.00739863	8.14e-30	879232	T	C	0.0192	0.05578	0.0702	0.427	259928	128.638	0.000146286	2
HDL cholesterol, mg/dL	rs76086106	5	39491186	A	G	0.0439	0.0308176	0.00405247	2.86e-14	883562	A	G	0.0559	-0.03345	0.0421	0.427	259928	57.8285	6.54e-05	2
HDL cholesterol, mg/dL	rs112200607	20	30167514	A	G	0.162	0.0157449	0.00218743	6.11e-13	887356	A	G	0.201	0.01914	0.02423	0.43	259928	51.8113	5.84e-05	2
HDL cholesterol, mg/dL	rs17242395	19	11206969	A	G	0.113	0.0160134	0.00249913	1.48e-10	886663	A	G	0.109	-0.02445	0.03129	0.435	259928	41.0551	4.63e-05	2
HDL cholesterol, mg/dL	rs17875416	10	115796337	G	A	0.115	0.0302963	0.00247983	2.52e-34	886771	G	A	0.0934	0.02591	0.03319	0.435	259928	149.257	0.000168287	2
HDL cholesterol, mg/dL	rs9537803	13	58366634	C	T	0.279	-0.0104511	0.00178878	5.14e-09	888173	C	T	0.273	0.01692	0.02171	0.436	259928	34.1357	3.84e-05	2
HDL cholesterol, mg/dL	rs7732198	5	112379659	C	T	0.472	-0.0102583	0.00161419	2.08e-10	888182	C	T	0.453	0.01495	0.01949	0.443	259928	40.39	4.55e-05	2
HDL cholesterol, mg/dL	rs77050717	16	56767381	A	G	0.0153	-0.206666	0.00654811	1e-200	879757	A	G	0.00569	0.09722	0.12789	0.447	259928	913.763	0.00103758	2
HDL cholesterol, mg/dL	rs2254069	10	122875589	A	G	0.116	-0.017513	0.0024493	8.66e-13	887248	A	G	0.155	-0.02024	0.02682	0.45	259928	51.1265	5.76e-05	2
HDL cholesterol, mg/dL	rs936018	17	42475962	C	A	0.0274	-0.0324042	0.00516386	3.49e-10	880113	C	A	0.0258	0.04605	0.06093	0.45	259928	39.3792	4.47e-05	2
HDL cholesterol, mg/dL	rs72805157	16	85888214	G	C	0.12	-0.0200444	0.00277554	5.13e-13	847581	G	C	0.128	-0.0218	0.02903	0.453	259928	52.1545	6.15e-05	2
HDL cholesterol, mg/dL	rs1889930	10	95320505	A	G	0.201	-0.0164089	0.00199183	1.75e-16	887305	A	G	0.203	-0.0178	0.02405	0.459	259928	67.8659	7.65e-05	2
HDL cholesterol, mg/dL	rs3900595	11	14313329	G	T	0.128	0.0217812	0.00241848	2.13e-19	887354	G	T	0.235	0.01692	0.02286	0.459	259928	81.1146	9.14e-05	2
HDL cholesterol, mg/dL	rs11644601	16	15172118	C	T	0.299	0.0177111	0.00177934	2.43e-23	875955	C	T	0.286	0.0158	0.02139	0.46	259928	99.076	0.000113094	2
HDL cholesterol, mg/dL	rs9787203	1	39288581	A	T	0.123	-0.0148634	0.00263932	1.79e-08	853510	A	T	0.104	0.02371	0.03208	0.46	259928	31.71	3.72e-05	2
HDL cholesterol, mg/dL	rs12347784	9	107689289	G	T	0.0983	-0.017745	0.00272534	7.46e-11	888077	G	T	0.0671	0.02848	0.03866	0.461	259928	42.3945	4.77e-05	2
HDL cholesterol, mg/dL	rs2744944	6	34658080	A	C	0.363	-0.0312097	0.00171083	2.38e-74	874819	A	C	0.348	-0.01504	0.02038	0.461	259928	332.783	0.000380259	2
HDL cholesterol, mg/dL	rs2642438	1	220970028	A	G	0.293	-0.0257832	0.00175939	1.26e-48	874931	A	G	0.284	-0.01559	0.02147	0.468	259928	214.756	0.000245395	2
HDL cholesterol, mg/dL	rs1955512	14	33175822	G	A	0.43	-0.0101371	0.00166877	1.24e-09	864186	G	A	0.413	0.01419	0.01975	0.472	259928	36.9054	4.27e-05	2
HDL cholesterol, mg/dL	rs1994721	11	29204531	A	G	0.149	0.0139797	0.00222627	3.4e-10	888190	A	G	0.161	0.01889	0.02628	0.472	259928	39.4302	4.44e-05	2
HDL cholesterol, mg/dL	rs6723650	2	30503722	C	A	0.455	-0.00913096	0.00161333	1.52e-08	878236	C	A	0.386	0.01423	0.01986	0.474	259928	32.0276	3.65e-05	2
HDL cholesterol, mg/dL	rs10463352	5	141710499	A	G	0.425	0.011348	0.00163788	4.25e-12	881126	A	G	0.449	0.0138	0.0195	0.479	259928	48.0056	5.45e-05	2
HDL cholesterol, mg/dL	rs12502605	4	26031528	C	T	0.18	-0.0181805	0.00207173	1.7e-18	887309	C	T	0.164	-0.01845	0.02622	0.482	259928	77.0111	8.68e-05	2
HDL cholesterol, mg/dL	rs2229741	21	16340289	T	C	0.422	-0.00900836	0.00160789	2.11e-08	885562	T	C	0.446	-0.0135	0.01945	0.487	259928	31.3906	3.54e-05	2
HDL cholesterol, mg/dL	rs10901852	10	126728522	C	G	0.261	-0.0114037	0.00182432	4.08e-10	887317	C	G	0.212	0.01636	0.02366	0.489	259928	39.0742	4.4e-05	2
HDL cholesterol, mg/dL	rs12023488	1	212498198	T	C	0.374	0.00945982	0.00165451	1.08e-08	882700	T	C	0.272	0.01501	0.02168	0.489	259928	32.6917	3.7e-05	2
HDL cholesterol, mg/dL	rs876039	7	50308811	C	G	0.312	0.0151716	0.00171345	8.41e-19	879093	C	G	0.3	0.01429	0.021	0.496	259928	78.4012	8.92e-05	2
HDL cholesterol, mg/dL	rs11231694	11	63862882	C	G	0.0569	-0.0415384	0.00346088	3.46e-33	886375	C	G	0.076	0.02507	0.0369	0.497	259928	144.053	0.000162493	2
HDL cholesterol, mg/dL	rs2294927	22	44382684	C	T	0.392	-0.0106421	0.00164244	9.21e-11	881804	C	T	0.474	0.0131	0.01936	0.499	259928	41.9824	4.76e-05	2
HDL cholesterol, mg/dL	rs7656088	4	55499537	T	C	0.475	0.00982601	0.00162369	1.43e-09	875736	T	C	0.471	0.0131	0.01941	0.5	259928	36.6275	4.18e-05	2
HDL cholesterol, mg/dL	rs2172071	10	122968030	C	T	0.316	-0.0117984	0.00172478	7.89e-12	874931	C	T	0.305	-0.01419	0.0211	0.501	259928	46.7929	5.35e-05	2
HDL cholesterol, mg/dL	rs148754782	8	19910576	A	G	0.0313	0.0658971	0.00467583	4.19e-45	883552	A	G	0.0353	0.0351	0.0524	0.503	259928	198.614	0.000224741	2
HDL cholesterol, mg/dL	rs10826337	10	61409469	A	G	0.42	-0.011349	0.00164084	4.63e-12	872969	A	G	0.593	-0.01314	0.01971	0.505	259928	47.8377	5.48e-05	2
HDL cholesterol, mg/dL	rs4794008	17	47048961	T	C	0.279	0.0134444	0.00185058	3.73e-13	849739	T	C	0.256	-0.01467	0.02217	0.508	259928	52.7804	6.21e-05	2
HDL cholesterol, mg/dL	rs57817879	5	180220261	C	G	0.176	-0.0121219	0.00210034	7.86e-09	885565	C	G	0.224	-0.01541	0.02332	0.509	259928	33.3094	3.76e-05	2
HDL cholesterol, mg/dL	rs150799387	8	19766707	A	G	0.0135	-0.202925	0.00695145	2.47e-187	883406	A	G	0.00274	-0.11836	0.18062	0.512	259928	852.157	0.000963699	2
HDL cholesterol, mg/dL	rs2531995	16	4013467	C	T	0.381	0.00955919	0.00165636	7.87e-09	866652	C	T	0.422	0.01286	0.01963	0.512	259928	33.307	3.84e-05	2
HDL cholesterol, mg/dL	rs12358424	10	33641149	G	T	0.0888	-0.0270174	0.00285967	3.46e-21	887355	G	T	0.0665	0.02544	0.03889	0.513	259928	89.2611	0.000100582	2
HDL cholesterol, mg/dL	rs1250530	10	81017467	T	C	0.304	0.0132683	0.00177134	6.86e-14	865747	T	C	0.249	0.01455	0.0224	0.516	259928	56.1079	6.48e-05	2
HDL cholesterol, mg/dL	rs4805881	19	33896432	A	C	0.334	-0.0196455	0.00169255	3.8e-31	879811	A	C	0.342	0.01289	0.02035	0.527	259928	134.721	0.000153102	2
HDL cholesterol, mg/dL	rs67638406	8	106404215	A	G	0.352	0.0123187	0.00170104	4.43e-13	875612	A	G	0.284	-0.01354	0.02143	0.528	259928	52.4426	5.99e-05	2
HDL cholesterol, mg/dL	rs74625348	18	60846430	C	G	0.231	0.0134636	0.00193535	3.48e-12	877098	C	G	0.309	-0.0133	0.02109	0.528	259928	48.3976	5.52e-05	2
HDL cholesterol, mg/dL	rs7732603	5	158614357	C	A	0.278	0.0117432	0.00178848	5.17e-11	887241	C	A	0.271	-0.01378	0.02189	0.529	259928	43.1118	4.86e-05	2
HDL cholesterol, mg/dL	rs9608668	22	28545329	C	T	0.26	-0.0104457	0.00191504	4.91e-08	877544	C	T	0.287	-0.01311	0.02143	0.541	259928	29.752	3.39e-05	2
HDL cholesterol, mg/dL	rs62092076	18	40759172	G	A	0.261	0.011307	0.00181879	5.07e-10	887329	G	A	0.307	0.01281	0.021	0.542	259928	38.6501	4.36e-05	2
HDL cholesterol, mg/dL	rs17585887	6	139835498	T	C	0.421	-0.022612	0.00160844	6.85e-45	888165	T	C	0.483	0.01173	0.01935	0.544	259928	197.636	0.000222473	2
HDL cholesterol, mg/dL	rs2307111	5	75003678	C	T	0.394	0.0156323	0.00163441	1.13e-21	888190	C	T	0.426	0.01177	0.01957	0.548	259928	91.4752	0.00010298	2
HDL cholesterol, mg/dL	rs28418580	4	89742244	T	C	0.463	-0.0194317	0.00159852	5.33e-34	888101	T	C	0.519	-0.01161	0.01937	0.549	259928	147.769	0.00016636	2
HDL cholesterol, mg/dL	rs192154135	1	151279323	T	C	0.013	0.046842	0.00730952	1.47e-10	873166	T	C	0.0197	0.04191	0.07033	0.551	259928	41.0683	4.7e-05	2
HDL cholesterol, mg/dL	rs1438588	5	153444950	A	G	0.366	0.0118385	0.00166644	1.21e-12	881861	A	G	0.374	-0.01179	0.01999	0.555	259928	50.47	5.72e-05	2
HDL cholesterol, mg/dL	rs1415293	1	219730006	T	A	0.312	0.0180463	0.00172966	1.74e-25	888189	T	A	0.321	0.01214	0.02068	0.557	259928	108.862	0.000122551	2
HDL cholesterol, mg/dL	rs103294	19	54797848	T	C	0.213	0.0572123	0.00195231	8.98e-189	886067	T	C	0.294	0.0124	0.02116	0.558	259928	858.778	0.000968266	2
HDL cholesterol, mg/dL	rs1128162	17	26721791	C	A	0.446	0.00975095	0.00160935	1.37e-09	887337	C	A	0.545	0.01134	0.01945	0.56	259928	36.7111	4.14e-05	2
HDL cholesterol, mg/dL	rs2290846	4	151199080	A	G	0.271	-0.0115491	0.00179499	1.24e-10	888190	A	G	0.222	-0.01358	0.02328	0.56	259928	41.4009	4.66e-05	2
HDL cholesterol, mg/dL	rs4818226	21	42633065	A	G	0.326	0.0128817	0.0017125	5.39e-14	877547	A	G	0.377	0.01157	0.01992	0.562	259928	56.5821	6.45e-05	2
HDL cholesterol, mg/dL	rs6772271	3	196193763	C	T	0.285	-0.0106579	0.00179402	2.84e-09	877402	C	T	0.301	0.01221	0.02112	0.563	259928	35.2906	4.02e-05	2
HDL cholesterol, mg/dL	rs149074578	20	44625065	A	C	0.0236	-0.0536003	0.00546687	1.08e-22	880052	A	C	0.0252	0.03537	0.06206	0.569	259928	96.1223	0.000109212	2
HDL cholesterol, mg/dL	rs5141	11	116702123	T	C	0.0973	-0.0490612	0.00272413	1.63e-72	884612	T	C	0.126	-0.01642	0.0292	0.574	259928	324.356	0.000366531	2
HDL cholesterol, mg/dL	rs2954038	8	126507389	C	A	0.304	-0.0438923	0.00174371	8.16e-140	884620	C	A	0.259	-0.01225	0.02203	0.578	259928	633.619	0.00071575	2
HDL cholesterol, mg/dL	rs980183	2	59311536	G	A	0.388	-0.00893975	0.0016321	4.31e-08	888176	G	A	0.391	-0.01096	0.0198	0.58	259928	30.0047	3.38e-05	2
HDL cholesterol, mg/dL	rs2494747	14	105258437	G	T	0.385	0.0263988	0.00175052	2.17e-51	832632	G	T	0.392	-0.01097	0.01987	0.581	259928	227.427	0.000273068	2
HDL cholesterol, mg/dL	rs3806415	1	156698265	T	C	0.323	0.0144001	0.00170407	2.9e-17	879226	T	C	0.341	-0.0111	0.02043	0.587	259928	71.4113	8.12e-05	2
HDL cholesterol, mg/dL	rs6506032	18	287534	A	G	0.0743	0.0206938	0.00301188	6.39e-12	887358	A	G	0.105	-0.01727	0.03209	0.59	259928	47.2061	5.32e-05	2
HDL cholesterol, mg/dL	rs9976784	21	46907479	A	G	0.202	-0.0182914	0.0019894	3.77e-20	878878	A	G	0.163	-0.01417	0.02627	0.59	259928	84.5375	9.62e-05	2
HDL cholesterol, mg/dL	rs3768321	1	40035928	T	G	0.191	-0.0442984	0.00207219	2.16e-101	888127	T	G	0.165	0.01406	0.02613	0.591	259928	457.001	0.000514304	2
HDL cholesterol, mg/dL	rs6984305	8	9178268	A	T	0.111	-0.0781175	0.00253013	1e-200	888187	A	T	0.159	0.0141	0.02668	0.597	259928	913.763	0.00102774	2
HDL cholesterol, mg/dL	rs76428106	13	28604007	C	T	0.0112	-0.0587119	0.00830415	1.55e-12	874113	C	T	0.0122	-0.04745	0.0897	0.597	259928	49.9841	5.72e-05	2
HDL cholesterol, mg/dL	rs12549603	8	126632639	A	G	0.277	-0.0198028	0.00177554	6.91e-29	881863	A	G	0.272	-0.01132	0.02174	0.603	259928	124.393	0.000141038	2
HDL cholesterol, mg/dL	rs3803357	15	40751555	C	A	0.499	-0.0109415	0.00160599	9.56e-12	883274	C	A	0.426	-0.01013	0.01957	0.605	259928	46.4166	5.25e-05	2
HDL cholesterol, mg/dL	rs16940712	15	59027139	G	A	0.0241	-0.037094	0.00537538	5.17e-12	881004	G	A	0.037	0.02638	0.05137	0.607	259928	47.6214	5.41e-05	2
HDL cholesterol, mg/dL	rs1047891	2	211540507	A	C	0.304	-0.0157012	0.00175592	3.83e-19	877448	A	C	0.322	0.01044	0.02079	0.615	259928	79.9552	9.11e-05	2
HDL cholesterol, mg/dL	rs1714008	4	57945621	G	A	0.414	-0.00889872	0.00161816	3.81e-08	888147	G	A	0.442	-0.00967	0.01955	0.621	259928	30.2438	3.41e-05	2
HDL cholesterol, mg/dL	rs11656743	17	65980289	G	A	0.216	-0.01428	0.00196905	4.1e-13	874924	G	A	0.244	-0.01111	0.02256	0.622	259928	52.5947	6.01e-05	2
HDL cholesterol, mg/dL	rs2925979	16	81534790	T	C	0.301	-0.0334519	0.00173256	4.62e-83	881856	T	C	0.323	-0.01013	0.02067	0.624	259928	372.79	0.000422556	2
HDL cholesterol, mg/dL	rs7200805	16	56989015	T	C	0.0271	-0.121368	0.00509981	3.46e-125	871877	T	C	0.021	-0.03224	0.06834	0.637	259928	566.369	0.000649178	2
HDL cholesterol, mg/dL	rs137967290	9	107666614	A	G	0.0163	0.0758806	0.00645161	6.16e-32	880941	A	G	0.0143	-0.03843	0.08293	0.643	259928	138.334	0.000157005	2
HDL cholesterol, mg/dL	rs145347194	15	58670135	C	T	0.0867	0.0929796	0.00300722	1e-200	876917	C	T	0.128	-0.01358	0.02942	0.644	259928	913.763	0.00104093	2
HDL cholesterol, mg/dL	rs7581601	2	203497786	C	A	0.317	-0.0169235	0.00172411	9.63e-23	887175	C	A	0.298	0.0097	0.02115	0.646	259928	96.3493	0.000108591	2
HDL cholesterol, mg/dL	rs4077194	1	178533832	G	T	0.487	0.018807	0.00160064	7.09e-32	887139	G	T	0.534	-0.00888	0.01939	0.647	259928	138.055	0.000155594	2
HDL cholesterol, mg/dL	rs57316347	12	124389053	G	A	0.312	0.0219628	0.00175441	5.9e-36	883159	G	A	0.305	0.00955	0.021	0.649	259928	156.718	0.00017742	2
HDL cholesterol, mg/dL	rs11986182	8	19727447	T	A	0.163	0.066349	0.00218178	1e-200	888074	T	A	0.126	0.01285	0.02908	0.658	259928	913.763	0.00102787	2
HDL cholesterol, mg/dL	rs1949102	8	60654261	G	A	0.262	0.0106386	0.0018181	4.87e-09	888191	G	A	0.24	-0.01003	0.0227	0.659	259928	34.2407	3.85e-05	2
HDL cholesterol, mg/dL	rs7848507	9	128593132	G	T	0.365	0.0105324	0.00169899	5.67e-10	874903	G	T	0.284	-0.00943	0.02139	0.659	259928	38.4318	4.39e-05	2
HDL cholesterol, mg/dL	rs11762784	7	130424646	A	G	0.495	0.0295634	0.00163603	5.47e-73	870259	A	G	0.464	0.00856	0.01943	0.66	259928	326.533	0.000375073	2
HDL cholesterol, mg/dL	rs2325976	20	2837772	T	C	0.364	0.0101183	0.00165685	1.02e-09	882694	T	C	0.386	-0.00871	0.01985	0.661	259928	37.2863	4.22e-05	2
HDL cholesterol, mg/dL	rs10273527	7	139036598	T	G	0.235	0.0127482	0.00190595	2.25e-11	879953	T	G	0.194	0.01052	0.0245	0.668	259928	44.7401	5.08e-05	2
HDL cholesterol, mg/dL	rs10242866	7	17920613	T	C	0.392	-0.0233956	0.00164554	7.13e-46	882676	T	C	0.297	0.00898	0.02109	0.67	259928	202.139	0.000228955	2
HDL cholesterol, mg/dL	rs61854123	10	46065451	A	G	0.241	0.026326	0.00188459	2.41e-44	878331	A	G	0.285	-0.00906	0.02136	0.671	259928	195.133	0.000222114	2
HDL cholesterol, mg/dL	rs4121823	18	47144223	T	A	0.16	-0.0694398	0.00220172	1e-200	887301	T	A	0.162	-0.0111	0.02634	0.673	259928	913.763	0.00102877	2
HDL cholesterol, mg/dL	rs1689796	1	182151236	G	T	0.325	-0.0272973	0.0017045	1.01e-57	887353	G	T	0.288	-0.00897	0.02132	0.674	259928	256.468	0.000288944	2
HDL cholesterol, mg/dL	rs548824	9	14088789	C	T	0.163	0.0145291	0.00217122	2.21e-11	888191	C	T	0.149	-0.01126	0.02719	0.679	259928	44.7752	5.04e-05	2
HDL cholesterol, mg/dL	rs1037117	15	102068658	A	G	0.252	0.0113599	0.00187642	1.41e-09	858253	A	G	0.285	0.00878	0.02148	0.683	259928	36.655	4.27e-05	2
HDL cholesterol, mg/dL	rs118175831	18	47066204	T	C	0.0236	0.0461079	0.00548573	4.28e-17	882718	T	C	0.00583	-0.05057	0.12446	0.684	259928	70.6434	8e-05	2
HDL cholesterol, mg/dL	rs4597680	3	57596105	T	C	0.211	0.0122167	0.00201478	1.33e-09	875713	T	C	0.228	-0.0093	0.023	0.686	259928	36.7688	4.2e-05	2
HDL cholesterol, mg/dL	rs144164168	20	44476037	T	C	0.0203	-0.0448299	0.00584258	1.68e-14	882680	T	C	0.0106	-0.03755	0.09374	0.689	259928	58.8752	6.67e-05	2
HDL cholesterol, mg/dL	rs74444445	8	19852491	C	T	0.021	-0.0785315	0.0057085	4.63e-43	879131	C	T	0.0077	-0.0435	0.11208	0.698	259928	189.252	0.000215226	2
HDL cholesterol, mg/dL	rs17710668	17	3880546	G	C	0.192	-0.0119977	0.0020469	4.59e-09	882440	G	C	0.188	0.00958	0.02481	0.699	259928	34.3559	3.89e-05	2
HDL cholesterol, mg/dL	rs9648555	7	46656869	G	A	0.454	0.00948146	0.00162552	5.45e-09	881846	G	A	0.401	0.00751	0.01968	0.703	259928	34.0217	3.86e-05	2
HDL cholesterol, mg/dL	rs13076933	3	12327431	G	T	0.256	-0.0132984	0.00184418	5.55e-13	888052	G	T	0.271	0.00807	0.02178	0.711	259928	52	5.86e-05	2
HDL cholesterol, mg/dL	rs10049088	3	156797648	T	C	0.383	0.022548	0.00164307	7.38e-43	879075	T	C	0.312	0.00764	0.02085	0.714	259928	188.325	0.000214185	2
HDL cholesterol, mg/dL	rs74833298	3	12343549	A	C	0.0275	-0.0529101	0.00484551	9.31e-28	883560	A	C	0.0263	0.022	0.0601	0.714	259928	119.233	0.000134929	2
HDL cholesterol, mg/dL	rs28650790	5	55861464	T	C	0.176	-0.0305215	0.00207493	5.59e-49	888165	T	C	0.135	0.01037	0.02848	0.716	259928	216.374	0.00024356	2
HDL cholesterol, mg/dL	rs5103	11	116692552	G	A	0.0369	0.0724936	0.00424542	2.25e-65	882435	G	A	0.0356	-0.01888	0.05257	0.72	259928	291.581	0.000330319	2
HDL cholesterol, mg/dL	rs6857	19	45392254	T	C	0.169	-0.0682274	0.00215332	1e-200	887462	T	C	0.195	-0.00874	0.02461	0.722	259928	913.763	0.00102858	2
HDL cholesterol, mg/dL	rs10842707	12	26471364	T	C	0.228	-0.012625	0.00190559	3.47e-11	884158	T	C	0.271	-0.00748	0.02174	0.731	259928	43.892	4.96e-05	2
HDL cholesterol, mg/dL	rs12506484	4	38402147	T	C	0.0919	-0.0173083	0.00276055	3.61e-10	887307	T	C	0.127	-0.0099	0.02913	0.734	259928	39.3132	4.43e-05	2
HDL cholesterol, mg/dL	rs800648	12	69966459	T	C	0.362	-0.0100335	0.00166842	1.81e-09	884110	T	C	0.347	0.00681	0.02031	0.737	259928	36.1682	4.09e-05	2
HDL cholesterol, mg/dL	rs12155724	8	93205563	T	A	0.331	0.00984847	0.00172838	1.21e-08	876687	T	A	0.382	0.00668	0.01996	0.738	259928	32.4708	3.7e-05	2
HDL cholesterol, mg/dL	rs73420594	15	58741401	T	C	0.0762	-0.0257485	0.00305249	3.31e-17	884368	T	C	0.0776	-0.0121	0.0362	0.738	259928	71.1504	8.04e-05	2
HDL cholesterol, mg/dL	rs187929675	11	117111368	T	C	0.0136	0.127207	0.00700338	1e-73	878724	T	C	0.0116	-0.0304	0.0915	0.74	259928	329.921	0.000375315	2
HDL cholesterol, mg/dL	rs2800708	6	127437617	C	T	0.471	0.0213939	0.00160527	1.61e-40	888101	C	T	0.479	-0.00643	0.01939	0.74	259928	177.612	0.000199951	2
HDL cholesterol, mg/dL	rs56731460	8	9194670	A	G	0.226	0.0254179	0.0019416	3.7e-39	888151	A	G	0.243	0.00744	0.0228	0.744	259928	171.378	0.000192924	2
HDL cholesterol, mg/dL	rs12434231	14	100349781	C	T	0.157	-0.0156488	0.00222884	2.2e-12	887204	C	T	0.126	-0.00937	0.02929	0.749	259928	49.297	5.56e-05	2
HDL cholesterol, mg/dL	rs6542680	2	3640142	C	T	0.197	0.0222901	0.00203903	8.13e-28	860289	C	T	0.351	0.00653	0.02056	0.751	259928	119.502	0.000138891	2
HDL cholesterol, mg/dL	rs1292066	17	57932314	A	T	0.213	-0.0119502	0.00197149	1.35e-09	883960	A	T	0.21	-0.00751	0.02378	0.752	259928	36.7397	4.16e-05	2
HDL cholesterol, mg/dL	rs117665650	9	82188040	C	G	0.0978	0.0149887	0.00271405	3.34e-08	887323	C	G	0.0935	0.01027	0.03322	0.757	259928	30.4992	3.44e-05	2
HDL cholesterol, mg/dL	rs1761662	7	80238463	T	C	0.463	0.011454	0.00160663	1.01e-12	882477	T	C	0.459	-0.006	0.01939	0.757	259928	50.8246	5.76e-05	2
HDL cholesterol, mg/dL	rs6512256	19	18444360	T	G	0.217	-0.0117896	0.00199961	3.73e-09	868739	T	G	0.245	0.007	0.02262	0.757	259928	34.7598	4e-05	2
HDL cholesterol, mg/dL	rs335519	18	29790889	G	A	0.411	0.00933514	0.0016262	9.44e-09	888192	G	A	0.341	-0.00612	0.02042	0.765	259928	32.9533	3.71e-05	2
HDL cholesterol, mg/dL	rs113411992	15	66904413	T	C	0.486	0.0103986	0.00160435	9.08e-11	877782	T	C	0.542	0.00577	0.01945	0.767	259928	42.0102	4.79e-05	2
HDL cholesterol, mg/dL	rs72771232	5	82857040	C	T	0.0744	0.0218334	0.00309532	1.74e-12	888070	C	T	0.0346	0.01564	0.0528	0.767	259928	49.7572	5.6e-05	2
HDL cholesterol, mg/dL	rs1516725	3	185824004	T	C	0.133	-0.0300204	0.0023778	1.53e-36	887360	T	C	0.101	0.00913	0.03193	0.775	259928	159.4	0.000179602	2
HDL cholesterol, mg/dL	rs17326656	2	48962291	T	G	0.228	-0.0134251	0.00191277	2.24e-12	888192	T	G	0.163	0.00751	0.02622	0.775	259928	49.2616	5.55e-05	2
HDL cholesterol, mg/dL	rs686030	9	15304782	C	A	0.142	-0.0482289	0.0022774	1.55e-99	888076	C	A	0.118	0.00847	0.02995	0.777	259928	448.473	0.000504741	2
HDL cholesterol, mg/dL	rs11172147	12	57696677	A	G	0.247	0.0270617	0.00186957	1.75e-47	884156	A	G	0.235	-0.00638	0.02275	0.779	259928	209.518	0.000236914	2
HDL cholesterol, mg/dL	rs11861132	16	28871860	G	A	0.403	-0.0105363	0.00164415	1.47e-10	876960	G	A	0.413	0.00548	0.0196	0.78	259928	41.0683	4.68e-05	2
HDL cholesterol, mg/dL	rs1086246	9	13701224	G	A	0.33	-0.00992142	0.00171772	7.65e-09	875738	G	A	0.314	-0.00577	0.02078	0.781	259928	33.3621	3.81e-05	2
HDL cholesterol, mg/dL	rs4788481	16	72936570	G	T	0.288	-0.0121273	0.00184038	4.41e-11	882036	G	T	0.218	0.00642	0.0234	0.784	259928	43.4229	4.92e-05	2
HDL cholesterol, mg/dL	rs117117915	11	117113511	T	C	0.0188	0.0690325	0.00599483	1.1e-30	879408	T	C	0.0151	-0.02116	0.07982	0.791	259928	132.611	0.000150773	2
HDL cholesterol, mg/dL	rs75460349	1	27180088	C	A	0.0237	-0.0844694	0.00515805	2.83e-60	883435	C	A	0.0354	0.01412	0.0535	0.792	259928	268.179	0.000303473	2
HDL cholesterol, mg/dL	rs2928577	8	6603704	G	A	0.387	-0.00965949	0.00166157	6.12e-09	875687	G	A	0.407	-0.00517	0.01972	0.793	259928	33.7961	3.86e-05	2
HDL cholesterol, mg/dL	rs79949326	7	6461310	T	C	0.249	0.029538	0.00186514	1.73e-56	882643	T	C	0.226	0.00604	0.02313	0.794	259928	250.809	0.000284077	2
HDL cholesterol, mg/dL	rs9923623	16	11468267	T	C	0.335	0.0126205	0.00176572	8.84e-13	849646	T	C	0.301	-0.0055	0.02115	0.795	259928	51.0861	6.01e-05	2
HDL cholesterol, mg/dL	rs12888955	14	103256877	G	A	0.347	-0.0124458	0.00167144	9.61e-14	884702	G	A	0.374	-0.00512	0.01995	0.798	259928	55.4452	6.27e-05	2
HDL cholesterol, mg/dL	rs1484917	2	146349854	A	G	0.398	-0.00962399	0.00163951	4.36e-09	875757	A	G	0.383	-0.00498	0.01993	0.803	259928	34.456	3.93e-05	2
HDL cholesterol, mg/dL	rs34511042	14	70816750	A	G	0.366	-0.0114629	0.00167132	6.95e-12	883037	A	G	0.414	0.00489	0.01961	0.803	259928	47.0415	5.33e-05	2
HDL cholesterol, mg/dL	rs938587	3	185884216	A	T	0.263	-0.013111	0.00182823	7.42e-13	874903	A	T	0.224	0.00581	0.02328	0.803	259928	51.4299	5.88e-05	2
HDL cholesterol, mg/dL	rs147464145	16	56988503	T	C	0.0104	0.160384	0.00789051	7.54e-92	871935	T	C	0.014	0.0207	0.08337	0.804	259928	413.155	0.000473614	2
HDL cholesterol, mg/dL	rs275182	15	39446211	G	A	0.17	0.0160707	0.0021446	6.7e-14	887359	G	A	0.197	-0.00599	0.02432	0.806	259928	56.1543	6.33e-05	2
HDL cholesterol, mg/dL	rs72629496	1	2953143	A	G	0.166	-0.0132708	0.0021782	1.11e-09	882186	A	G	0.104	-0.0077	0.0316	0.808	259928	37.1214	4.21e-05	2
HDL cholesterol, mg/dL	rs837500	12	125077567	C	T	0.369	-0.0253736	0.00175221	1.6e-47	825445	C	T	0.501	0.00471	0.01948	0.809	259928	209.696	0.000253976	2
HDL cholesterol, mg/dL	rs35053761	2	227418737	A	C	0.0735	-0.0202553	0.00308195	4.96e-11	887361	A	C	0.133	0.0067	0.02868	0.815	259928	43.1929	4.87e-05	2
HDL cholesterol, mg/dL	rs11065979	12	112059557	T	C	0.427	-0.0181445	0.00165626	6.28e-28	862801	T	C	0.385	-0.00457	0.01987	0.818	259928	120.014	0.00013908	2
HDL cholesterol, mg/dL	rs12143329	1	202197659	T	C	0.403	0.0113516	0.00163398	3.73e-12	873559	T	C	0.419	0.00451	0.01962	0.818	259928	48.2615	5.52e-05	2
HDL cholesterol, mg/dL	rs11905856	20	46356466	G	A	0.187	0.0165207	0.00211795	6.17e-15	864439	G	A	0.125	0.00653	0.02936	0.824	259928	60.8466	7.04e-05	2
HDL cholesterol, mg/dL	rs34311866	4	951947	C	T	0.185	-0.01791	0.00206172	3.72e-18	882439	C	T	0.207	-0.00529	0.02397	0.826	259928	75.4647	8.55e-05	2
HDL cholesterol, mg/dL	rs7586605	2	85561141	C	T	0.268	-0.0120117	0.00181958	4.07e-11	887524	C	T	0.235	-0.00488	0.02275	0.83	259928	43.5799	4.91e-05	2
HDL cholesterol, mg/dL	rs12028554	1	154223101	A	G	0.437	-0.00892458	0.00162881	4.27e-08	877511	A	G	0.388	0.00425	0.01986	0.831	259928	30.0228	3.42e-05	2
HDL cholesterol, mg/dL	rs7658703	4	83778839	C	T	0.198	-0.0119969	0.00199767	1.91e-09	888188	C	T	0.172	0.00544	0.02568	0.832	259928	36.0634	4.06e-05	2
HDL cholesterol, mg/dL	rs4984511	15	96704443	T	C	0.269	0.0115972	0.00178989	9.22e-11	887355	T	C	0.29	-0.00443	0.02138	0.836	259928	41.9802	4.73e-05	2
HDL cholesterol, mg/dL	rs72801474	5	132444128	A	G	0.0964	0.0276737	0.00279852	4.66e-23	888008	A	G	0.058	0.00835	0.04143	0.84	259928	97.7866	0.000110107	2
HDL cholesterol, mg/dL	rs2899297	22	38594668	G	A	0.401	0.0196232	0.00164188	6.36e-33	877425	G	A	0.39	-0.00396	0.01979	0.841	259928	142.843	0.000162772	2
HDL cholesterol, mg/dL	rs72844048	11	3105622	A	G	0.0147	-0.053531	0.00719782	1.03e-13	876005	A	G	0.00823	-0.02219	0.11088	0.841	259928	55.3089	6.31e-05	2
HDL cholesterol, mg/dL	rs116843064	19	8429323	A	G	0.0201	0.217611	0.00571034	1e-200	874691	A	G	0.0275	0.01153	0.05899	0.845	259928	913.763	0.00104358	2
HDL cholesterol, mg/dL	rs55707100	15	43820717	T	C	0.027	-0.0997485	0.00494288	1.46e-90	883531	T	C	0.00556	0.02517	0.12848	0.845	259928	407.243	0.000460715	2
HDL cholesterol, mg/dL	rs11688682	2	121347612	C	G	0.249	0.0182099	0.00219195	9.76e-17	755908	C	G	0.251	0.00438	0.02254	0.846	259928	69.0174	9.13e-05	2
HDL cholesterol, mg/dL	rs2254038	21	30745722	T	C	0.411	-0.0108456	0.00166104	6.6e-11	875708	T	C	0.413	0.00375	0.01964	0.848	259928	42.6341	4.87e-05	2
HDL cholesterol, mg/dL	rs9447497	6	76219717	C	T	0.364	0.00923715	0.00166153	2.71e-08	885560	C	T	0.362	-0.00371	0.02011	0.854	259928	30.9048	3.49e-05	2
HDL cholesterol, mg/dL	rs34796300	11	13315205	T	C	0.441	0.0102078	0.00162007	2.96e-10	879092	T	C	0.501	-0.0033	0.01939	0.865	259928	39.7008	4.52e-05	2
HDL cholesterol, mg/dL	rs3732356	3	119529113	G	T	0.0688	0.0276268	0.00320788	7.17e-18	885435	G	T	0.068	0.00618	0.03824	0.872	259928	74.1692	8.38e-05	2
HDL cholesterol, mg/dL	rs3767964	1	93815490	T	C	0.362	0.0273497	0.00168268	2.1e-59	885529	T	C	0.344	-0.00328	0.02033	0.872	259928	264.185	0.000298248	2
HDL cholesterol, mg/dL	rs60455398	18	47157093	C	T	0.0359	0.0409846	0.00450338	8.96e-20	882656	C	T	0.0924	-0.00535	0.03377	0.874	259928	82.8261	9.38e-05	2
HDL cholesterol, mg/dL	rs59312889	19	5101405	G	C	0.0642	-0.0182557	0.00326304	2.21e-08	888102	G	C	0.0759	-0.00559	0.03647	0.878	259928	31.3007	3.52e-05	2
HDL cholesterol, mg/dL	rs11879735	19	48147444	T	A	0.113	-0.0194356	0.00252388	1.35e-14	888170	T	A	0.159	-0.00388	0.02644	0.883	259928	59.3055	6.68e-05	2
HDL cholesterol, mg/dL	rs9637619	4	105845011	A	G	0.163	-0.0121061	0.0021782	2.73e-08	888190	A	G	0.211	0.00348	0.02384	0.884	259928	30.8905	3.48e-05	2
HDL cholesterol, mg/dL	rs10767659	11	27686196	G	T	0.326	-0.0145696	0.00170237	1.14e-17	888187	G	T	0.347	0.00257	0.02031	0.899	259928	73.2539	8.25e-05	2
HDL cholesterol, mg/dL	rs1149453	8	64532168	T	G	0.187	-0.0114314	0.00205673	2.73e-08	875753	T	G	0.18	-0.00321	0.0253	0.899	259928	30.8905	3.53e-05	2
HDL cholesterol, mg/dL	rs11038700	11	45899791	C	A	0.277	0.0121809	0.00179999	1.31e-11	888171	C	A	0.278	0.00272	0.02166	0.9	259928	45.7995	5.16e-05	2
HDL cholesterol, mg/dL	rs35374654	3	185926247	T	A	0.223	0.019523	0.00203068	6.98e-22	860349	T	A	0.243	0.00276	0.02285	0.904	259928	92.4285	0.00010742	2
HDL cholesterol, mg/dL	rs76533352	16	57150943	G	T	0.0696	0.0241103	0.00318071	3.45e-14	879881	G	T	0.0453	0.00564	0.0467	0.904	259928	57.4596	6.53e-05	2
HDL cholesterol, mg/dL	rs12216486	6	160329616	A	G	0.0909	-0.0206244	0.00278389	1.28e-13	888169	A	G	0.0871	-0.00406	0.03481	0.907	259928	54.8818	6.18e-05	2
HDL cholesterol, mg/dL	rs12270749	11	32469259	A	T	0.312	-0.0108266	0.00172235	3.26e-10	888176	A	T	0.283	0.00242	0.02149	0.91	259928	39.5123	4.45e-05	2
HDL cholesterol, mg/dL	rs9608955	22	30900829	T	C	0.226	-0.0170853	0.00189843	2.26e-19	887351	T	C	0.2	0.00274	0.02416	0.91	259928	80.9975	9.13e-05	2
HDL cholesterol, mg/dL	rs35137994	19	8429066	T	C	0.0591	0.038914	0.00342396	6.23e-30	881875	T	C	0.0349	0.0058	0.05242	0.912	259928	129.168	0.000146449	2
HDL cholesterol, mg/dL	rs553427	1	234852760	C	T	0.469	-0.0170593	0.00162449	8.52e-26	884728	C	T	0.44	0.00206	0.01949	0.916	259928	110.277	0.00012463	2
HDL cholesterol, mg/dL	rs1861410	2	58933591	C	T	0.451	-0.0120747	0.00161779	8.41e-14	882693	C	T	0.401	0.00184	0.01974	0.926	259928	55.7074	6.31e-05	2
HDL cholesterol, mg/dL	rs11751347	6	161092438	T	C	0.0939	-0.0566146	0.00273918	6.66e-95	888084	T	C	0.087	0.00307	0.03447	0.929	259928	427.185	0.000480789	2
HDL cholesterol, mg/dL	rs1149709	10	77038729	G	A	0.404	0.00931292	0.00163651	1.27e-08	885558	G	A	0.43	0.00168	0.01954	0.931	259928	32.3767	3.66e-05	2
HDL cholesterol, mg/dL	rs2364482	12	6502131	G	T	0.187	0.0120824	0.00206176	4.62e-09	874579	G	T	0.201	-0.002	0.02451	0.935	259928	34.3432	3.93e-05	2
HDL cholesterol, mg/dL	rs2811466	3	129299265	A	G	0.104	0.0188459	0.00262592	7.13e-13	888034	A	G	0.089	-0.00255	0.03369	0.94	259928	51.5082	5.8e-05	2
HDL cholesterol, mg/dL	rs157521	5	55821031	T	G	0.451	0.0123719	0.00159014	7.23e-15	888182	T	G	0.494	-0.00136	0.01931	0.944	259928	60.5345	6.82e-05	2
HDL cholesterol, mg/dL	rs13379042	14	74250100	C	T	0.266	0.0193315	0.00180565	9.53e-27	878703	C	T	0.199	0.00161	0.02425	0.947	259928	114.62	0.000130426	2
HDL cholesterol, mg/dL	rs629301	1	109818306	G	T	0.219	0.0378853	0.00190891	1.18e-87	888164	G	T	0.215	0.00157	0.02356	0.947	259928	393.886	0.000443288	2
HDL cholesterol, mg/dL	rs62544382	9	33109996	G	T	0.431	-0.00980403	0.00165688	3.28e-09	870011	G	T	0.403	0.0013	0.01985	0.948	259928	35.0101	4.02e-05	2
HDL cholesterol, mg/dL	rs72647336	8	126445055	A	G	0.0456	-0.0516752	0.00405776	3.78e-37	872040	A	G	0.0387	-0.00314	0.05072	0.951	259928	162.179	0.000185943	2
HDL cholesterol, mg/dL	rs7497973	15	23948571	G	A	0.487	-0.00945877	0.00162261	5.56e-09	877002	G	A	0.561	0.001	0.01949	0.959	259928	33.9828	3.87e-05	2
HDL cholesterol, mg/dL	rs17166	8	19969011	T	C	0.0253	0.0309977	0.00527187	4.11e-09	882461	T	C	0.0163	-0.00381	0.07584	0.96	259928	34.5709	3.92e-05	2
HDL cholesterol, mg/dL	rs72786781	16	56970210	A	T	0.0255	0.170665	0.00530204	1e-200	876788	A	T	0.0222	-0.00334	0.06655	0.96	259928	913.763	0.00104109	2
HDL cholesterol, mg/dL	rs112792569	16	56658745	C	G	0.0188	0.0639009	0.00589584	2.27e-27	881094	C	G	0.0186	0.00344	0.07137	0.962	259928	117.466	0.0001333	2
HDL cholesterol, mg/dL	rs2267662	6	35250440	C	A	0.147	0.0182027	0.00226039	8.09e-16	877561	C	A	0.127	0.00107	0.02918	0.971	259928	64.8481	7.39e-05	2
HDL cholesterol, mg/dL	rs1412234	9	28410683	C	T	0.316	-0.0131032	0.00172368	2.92e-14	887230	C	T	0.375	-0.00058	0.02	0.977	259928	57.7876	6.51e-05	2
HDL cholesterol, mg/dL	rs4714556	6	41993229	G	A	0.382	0.0146911	0.00165928	8.45e-19	883677	G	A	0.324	-0.0005	0.02071	0.981	259928	78.3919	8.87e-05	2
HDL cholesterol, mg/dL	rs17432483	2	63023836	C	T	0.0609	-0.0205957	0.00341378	1.61e-09	887359	C	T	0.0826	0.00074	0.03535	0.983	259928	36.3964	4.1e-05	2
HDL cholesterol, mg/dL	rs147945015	18	47411162	T	C	0.0224	0.0388071	0.00576703	1.71e-11	876797	T	C	0.0177	-0.00139	0.07428	0.985	259928	45.2775	5.16e-05	2
HDL cholesterol, mg/dL	rs11870735	17	481604	T	C	0.175	-0.0147526	0.00210836	2.61e-12	887296	T	C	0.129	-0.00046	0.02874	0.987	259928	48.9618	5.52e-05	2
HDL cholesterol, mg/dL	rs10911505	1	184049978	C	T	0.357	-0.0094526	0.00167594	1.7e-08	876979	C	T	0.387	0.00025	0.01991	0.99	259928	31.8102	3.63e-05	2
HDL cholesterol, mg/dL	rs73029263	6	164113762	G	A	0.13	0.0167631	0.00237374	1.64e-12	888168	G	A	0.0829	0.00011	0.03499	0.998	259928	49.8733	5.61e-05	2
HDL cholesterol, mg/dL	rs4418728	10	94839724	T	G	0.452	0.0200241	0.00160876	1.45e-35	876448	T	G	0.469	0	0.01933	1	259928	154.931	0.00017674	2
Fasting glucose, mmol/L	rs78132593	1	150868102	A	C	0.203	-0.0147	0.0022	2.6e-10	166896	A	C	0.191	0.07398	0.02464	0.00268	259928	39.959	0.00023937	2
Fasting glucose, mmol/L	rs10838693	11	47350553	C	G	0.314	0.0177	0.0018	3.44e-23	190535	C	G	0.405	0.0444	0.01976	0.0247	259928	98.4133	0.000516249	2
Fasting glucose, mmol/L	rs896854	8	95960511	T	C	0.458	0.0099	0.0016	5.61e-09	196056	T	C	0.484	0.03888	0.01935	0.0446	259928	33.9685	0.000173231	2
Fasting glucose, mmol/L	rs7256920	19	46203083	A	G	0.491	-0.0104	0.0018	2.75e-09	194842	A	G	0.518	-0.03797	0.01939	0.0502	259928	35.3566	0.000181432	2
Fasting glucose, mmol/L	rs140809953	2	169681654	A	G	0.024	0.0369	0.0073	2.11e-08	178300	A	G	0.0247	-0.1086	0.06342	0.0868	259928	31.3935	0.000176042	2
Fasting glucose, mmol/L	rs7095788	10	95384152	T	C	0.358	-0.0106	0.0018	1.98e-09	178446	T	C	0.328	0.03515	0.0206	0.0879	259928	35.997	0.000201686	2
Fasting glucose, mmol/L	rs12888855	14	100830818	A	C	0.189	-0.0135	0.002	6.02e-12	197612	A	C	0.186	0.04117	0.02483	0.0972	259928	47.3288	0.000239449	2
Fasting glucose, mmol/L	rs6489811	12	121893626	A	G	0.488	-0.011	0.0018	3.27e-09	171608	A	G	0.394	0.02967	0.01981	0.134	259928	35.0197	0.000204029	2
Fasting glucose, mmol/L	rs1057394	2	27324036	A	G	0.625	-0.0124	0.0018	1.91e-12	178455	A	G	0.639	-0.03012	0.02017	0.135	259928	49.5813	0.000277762	2
Fasting glucose, mmol/L	rs7903146	10	114758349	T	C	0.307	0.0259	0.0019	2e-35	199170	T	C	0.199	-0.03521	0.0242	0.146	259928	154.352	0.000774382	2
Fasting glucose, mmol/L	rs11610045	12	133063768	A	G	0.454	0.0144	0.0019	3.26e-13	151638	A	G	0.491	0.02677	0.01947	0.169	259928	53.0544	0.000349758	2
Fasting glucose, mmol/L	rs9348441	6	20680678	A	T	0.272	0.0176	0.0018	4.4e-20	200622	A	T	0.329	0.02804	0.02057	0.173	259928	84.2499	0.000419771	2
Fasting glucose, mmol/L	rs16851397	3	141134818	A	G	0.955	0.0327	0.0042	1.26e-12	197622	A	G	0.9657	0.07145	0.05278	0.176	259928	50.3971	0.000254955	2
Fasting glucose, mmol/L	rs11708067	3	123065778	A	G	0.823	0.0281	0.002	1.63e-43	199392	A	G	0.83	0.03419	0.02566	0.183	259928	191.422	0.000959115	2
Fasting glucose, mmol/L	rs7584277	2	169643225	A	G	0.075	0.0266	0.0036	1.61e-14	178455	A	G	0.0474	-0.0563	0.04532	0.214	259928	58.9688	0.000330335	2
Fasting glucose, mmol/L	rs17270243	15	60862500	A	G	0.76	-0.0104	0.0021	3.62e-08	178452	A	G	0.807	-0.02882	0.02452	0.24	259928	30.3457	0.000170023	2
Fasting glucose, mmol/L	rs6113722	20	22557099	A	G	0.066	-0.0424	0.0044	7.66e-25	195145	A	G	0.0373	-0.0584	0.05094	0.252	259928	105.953	0.000542658	2
Fasting glucose, mmol/L	rs174583	11	61609750	T	C	0.375	-0.0168	0.0017	3.37e-22	200598	T	C	0.414	0.02149	0.01962	0.274	259928	93.8919	0.000467846	2
Fasting glucose, mmol/L	rs17437560	3	152180329	T	C	0.11	-0.0175	0.0032	3.33e-08	165740	T	C	0.0589	-0.04409	0.04115	0.284	259928	30.5079	0.000184039	2
Fasting glucose, mmol/L	rs348330	1	229672955	A	G	0.631	-0.0122	0.002	3.04e-10	172172	A	G	0.644	-0.02146	0.02031	0.291	259928	39.6534	0.000230263	2
Fasting glucose, mmol/L	rs35889227	14	90055468	T	G	0.617	-0.013	0.0019	3.37e-10	166896	T	G	0.636	-0.02112	0.0201	0.293	259928	39.4523	0.000236335	2
Fasting glucose, mmol/L	rs12784552	10	113036354	A	G	0.924	0.0329	0.003	2.86e-31	200614	A	G	0.9114	0.03147	0.03415	0.357	259928	135.331	0.000674137	2
Fasting glucose, mmol/L	rs10974438	9	4291928	A	C	0.62	-0.0198	0.0017	9.85e-31	199042	A	C	0.624	-0.01711	0.01998	0.392	259928	132.875	0.000667132	2
Fasting glucose, mmol/L	rs9650069	8	118204020	T	C	0.284	-0.0286	0.0018	8.31e-58	194206	T	C	0.375	0.01701	0.01996	0.394	259928	257.028	0.00132174	2
Fasting glucose, mmol/L	rs13389076	2	169789512	A	G	0.034	0.0609	0.0049	1.72e-36	199239	A	G	0.0455	-0.03935	0.04668	0.399	259928	159.232	0.000798569	2
Fasting glucose, mmol/L	rs10838524	11	45870177	A	G	0.48	0.0238	0.0016	1.56e-40	200602	A	G	0.516	0.01535	0.01936	0.428	259928	177.754	0.000885327	2
Fasting glucose, mmol/L	rs7178572	15	77747190	A	G	0.321	-0.0121	0.0018	7.09e-10	197620	A	G	0.324	-0.01561	0.02069	0.451	259928	37.9995	0.000192251	2
Fasting glucose, mmol/L	rs12541643	8	81076874	T	C	0.479	0.0118	0.0019	4.51e-09	165514	T	C	0.478	0.01442	0.0194	0.457	259928	34.3938	0.000207759	2
Fasting glucose, mmol/L	rs12898997	15	75090349	T	C	0.598	-0.0098	0.0017	4.64e-09	200556	T	C	0.561	-0.01382	0.0195	0.479	259928	34.3379	0.000171186	2
Fasting glucose, mmol/L	rs10811660	9	22134068	A	G	0.165	-0.0223	0.0022	7.94e-25	198102	A	G	0.144	0.01864	0.02753	0.498	259928	105.882	0.000534201	2
Fasting glucose, mmol/L	rs189548	2	54941112	A	G	0.723	-0.0123	0.002	2.81e-09	166896	A	G	0.776	-0.01516	0.02333	0.516	259928	35.3151	0.000211557	2
Fasting glucose, mmol/L	rs7708285	5	76425867	A	G	0.686	-0.0133	0.0019	1.25e-09	199062	A	G	0.778	-0.01475	0.02324	0.526	259928	36.8933	0.000185303	2
Fasting glucose, mmol/L	rs17265513	20	39832628	T	C	0.796	-0.0158	0.0021	5.1e-14	199404	T	C	0.716	-0.01345	0.0215	0.532	259928	56.6991	0.000284265	2
Fasting glucose, mmol/L	rs39713	22	30343186	T	C	0.062	-0.0169	0.0031	1.77e-08	196467	T	C	0.0853	-0.02129	0.03489	0.542	259928	31.7344	0.000161501	2
Fasting glucose, mmol/L	rs2839671	10	26505822	A	G	0.164	-0.016	0.0022	8.38e-14	197620	A	G	0.137	-0.017	0.02824	0.547	259928	55.7224	0.000281891	2
Fasting glucose, mmol/L	rs3778321	6	7250270	A	G	0.176	-0.0186	0.0021	3.16e-17	196471	A	G	0.219	-0.01363	0.02341	0.56	259928	71.255	0.000362547	2
Fasting glucose, mmol/L	rs6808574	3	187740523	T	C	0.394	-0.0127	0.0017	7.21e-14	191257	T	C	0.391	0.0114	0.01987	0.566	259928	56.0184	0.000292813	2
Fasting glucose, mmol/L	rs12055786	6	153431125	T	C	0.384	0.012	0.0017	1.17e-11	197490	T	C	0.437	-0.01111	0.01953	0.57	259928	46.0263	0.000233005	2
Fasting glucose, mmol/L	rs111884754	2	43775309	A	C	0.055	-0.0248	0.0035	7.81e-15	200622	A	C	0.033	0.02894	0.05389	0.591	259928	60.3918	0.000300935	2
Fasting glucose, mmol/L	rs17168486	7	14898282	T	C	0.176	0.028	0.0021	4.17e-36	199170	T	C	0.199	0.00926	0.02428	0.703	259928	157.47	0.000790014	2
Fasting glucose, mmol/L	rs13431652	2	169753415	T	C	0.683	0.0693	0.0018	1e-200	200524	T	C	0.69	-0.00758	0.02103	0.719	259928	915.85	0.00454656	2
Fasting glucose, mmol/L	rs4760278	12	57771153	A	C	0.181	-0.011	0.002	3.33e-08	198210	A	C	0.22	0.00805	0.0233	0.73	259928	30.5075	0.000153893	2
Fasting glucose, mmol/L	rs11603349	11	72460694	T	C	0.832	0.0236	0.0022	3.12e-25	200622	T	C	0.763	0.00777	0.02288	0.734	259928	107.734	0.000536715	2
Fasting glucose, mmol/L	rs192701415	11	92979641	A	G	0.904	0.0201	0.0034	8.02e-09	178455	A	G	0.851	0.00843	0.02745	0.759	259928	33.2735	0.00018642	2
Fasting glucose, mmol/L	rs1820176	5	95696585	T	C	0.704	0.0247	0.002	1.91e-34	166896	T	C	0.687	-0.0058	0.0208	0.78	259928	149.875	0.000897221	2
Fasting glucose, mmol/L	rs2657879	12	56865338	A	G	0.798	-0.0119	0.0022	7.33e-09	196454	A	G	0.818	0.00669	0.02511	0.79	259928	33.4481	0.000170232	2
Fasting glucose, mmol/L	rs3842753	11	2181060	T	G	0.28	0.0134	0.0022	2.84e-09	162459	T	G	0.209	-0.00615	0.02385	0.796	259928	35.2945	0.000217207	2
Fasting glucose, mmol/L	rs2075423	1	214154719	T	G	0.376	-0.0161	0.0017	3.18e-21	199452	T	G	0.444	-0.00497	0.01955	0.799	259928	89.4483	0.000448274	2
Fasting glucose, mmol/L	rs7012637	8	9173209	A	G	0.47	-0.018	0.0017	9.75e-25	197676	A	G	0.508	-0.00454	0.01951	0.816	259928	105.475	0.000533295	2
Fasting glucose, mmol/L	rs180935712	2	169681425	A	G	0.011	0.057	0.0082	2.12e-11	170055	A	G	0.00955	-0.02155	0.09836	0.827	259928	44.8627	0.000263746	2
Fasting glucose, mmol/L	rs194518	7	89853149	A	G	0.52	0.0102	0.0018	8.76e-09	166893	A	G	0.58	0.00421	0.0196	0.83	259928	33.102	0.000198306	2
Fasting glucose, mmol/L	rs1604038	3	170709193	T	C	0.288	-0.0198	0.0018	4.47e-28	199358	T	C	0.264	-0.00355	0.02188	0.871	259928	120.726	0.000605212	2
Fasting glucose, mmol/L	rs11020124	11	92690661	T	C	0.722	-0.0599	0.0019	1e-200	184406	T	C	0.664	-0.00313	0.02052	0.879	259928	916.033	0.00494298	2
Fasting glucose, mmol/L	rs878521	7	44255643	A	G	0.249	0.0549	0.002	2.65e-174	200348	A	G	0.207	-0.00358	0.02385	0.881	259928	793.792	0.00394647	2
Fasting glucose, mmol/L	rs6662924	1	100894419	A	C	0.198	0.0143	0.0023	3.34e-10	165515	A	C	0.199	0.00354	0.02426	0.884	259928	39.4698	0.000238413	2
Fasting glucose, mmol/L	rs7163757	15	62391608	T	C	0.433	-0.0217	0.0016	2.64e-36	200622	T	C	0.554	-0.00282	0.01947	0.885	259928	158.379	0.000788824	2
Fasting glucose, mmol/L	rs157512	5	55809127	T	C	0.73	0.0134	0.0021	5.43e-10	178455	T	C	0.703	-0.00268	0.02116	0.899	259928	38.5205	0.000215811	2
Fasting glucose, mmol/L	rs4862423	4	185726548	T	C	0.401	0.0123	0.0019	4.45e-10	166895	T	C	0.384	-0.0025	0.02002	0.901	259928	38.9094	0.000233085	2
Fasting glucose, mmol/L	rs11619319	13	28487599	A	G	0.766	-0.0173	0.002	3.41e-20	197615	A	G	0.746	0.0026	0.0222	0.907	259928	84.7543	0.000428706	2
Fasting glucose, mmol/L	rs2979422	7	44162355	T	C	0.869	-0.0243	0.0024	3.85e-26	190054	T	C	0.834	0.00249	0.02601	0.924	259928	111.885	0.000588362	2
Fasting glucose, mmol/L	rs3829109	9	139256766	A	G	0.276	-0.0163	0.002	1.09e-15	182422	A	G	0.351	-0.0018	0.02026	0.929	259928	64.2722	0.000352207	2
Fasting glucose, mmol/L	rs6538804	12	97848910	C	G	0.623	0.0142	0.0019	9.41e-14	166896	C	G	0.644	0.00175	0.02022	0.931	259928	55.496	0.000332412	2
Fasting glucose, mmol/L	rs16913693	9	111680359	T	G	0.971	0.0394	0.0049	2.82e-16	196792	T	G	0.9758	-0.0036	0.06194	0.954	259928	66.9368	0.000340028	2
Fasting glucose, mmol/L	rs10305457	6	39034095	T	C	0.065	0.0235	0.0032	1.21e-14	166896	T	C	0.0846	-1e-05	0.03474	1	259928	59.5317	0.000356577	2
Fasting insulin, pmol/L (log transformed)	rs5017305	2	630902	A	T	0.236	0.0137	0.0026	1.07e-08	151012	A	T	0.163	0.0816	0.02612	0.00178	259928	32.7134	0.000216584	2
Fasting insulin, pmol/L (log transformed)	rs4865796	5	53272664	A	G	0.707	0.0165	0.002	7.33e-17	149774	A	G	0.668	0.05047	0.02056	0.0141	259928	69.5985	0.00046448	2
Fasting insulin, pmol/L (log transformed)	rs17331151	3	52844534	T	C	0.106	-0.0162	0.0031	1.52e-08	145050	T	C	0.0881	-0.07444	0.03404	0.0288	259928	32.0312	0.000220783	2
Fasting insulin, pmol/L (log transformed)	rs2943646	2	227099534	A	G	0.377	-0.025	0.0019	8.47e-39	149768	A	G	0.361	-0.03731	0.02009	0.0634	259928	169.828	0.00113267	2
Fasting insulin, pmol/L (log transformed)	rs6855363	4	157670537	T	C	0.653	0.0125	0.002	4.04e-08	145053	T	C	0.755	0.04148	0.02249	0.0651	259928	30.1334	0.0002077	2
Fasting insulin, pmol/L (log transformed)	rs1351394	12	66351826	T	C	0.471	-0.0111	0.0018	2.71e-09	149772	T	C	0.52	-0.03356	0.01939	0.0836	259928	35.3862	0.000236214	2
Fasting insulin, pmol/L (log transformed)	rs62271373	3	150066540	A	T	0.059	0.0256	0.0048	1.6e-08	123379	A	T	0.044	0.08041	0.04797	0.0937	259928	31.9322	0.000258751	2
Fasting insulin, pmol/L (log transformed)	rs10865959	3	49891002	C	G	0.3	0.0138	0.0022	1.99e-08	125397	C	G	0.253	0.03629	0.0222	0.102	259928	31.5084	0.00025121	2
Fasting insulin, pmol/L (log transformed)	rs10050393	5	157918946	T	C	0.54	0.009	0.0019	4.84e-08	151013	T	C	0.495	-0.03007	0.01942	0.122	259928	29.7829	0.000197184	2
Fasting insulin, pmol/L (log transformed)	rs6674544	1	219628973	A	G	0.574	0.0177	0.002	6.97e-21	149591	A	G	0.597	-0.0304	0.01973	0.123	259928	87.9018	0.000587277	2
Fasting insulin, pmol/L (log transformed)	rs7903146	10	114758349	T	C	0.307	-0.0116	0.0021	1.24e-09	143970	T	C	0.199	-0.03521	0.0242	0.146	259928	36.9103	0.000256313	2
Fasting insulin, pmol/L (log transformed)	rs13258890	8	23615445	T	C	0.748	0.0128	0.0025	2.77e-08	124745	T	C	0.791	0.03288	0.02379	0.167	259928	30.8662	0.000247378	2
Fasting insulin, pmol/L (log transformed)	rs11708067	3	123065778	A	G	0.823	-0.0135	0.0023	1.3e-09	149762	A	G	0.83	0.03419	0.02566	0.183	259928	36.818	0.000245786	2
Fasting insulin, pmol/L (log transformed)	rs6487237	12	21699928	A	C	0.79	0.0154	0.0026	4.68e-09	120123	A	C	0.81	0.03199	0.02474	0.196	259928	34.3232	0.000285657	2
Fasting insulin, pmol/L (log transformed)	rs9884482	4	106081636	T	C	0.608	-0.0125	0.0019	2.88e-11	149760	T	C	0.615	0.02449	0.01986	0.217	259928	44.2635	0.00029548	2
Fasting insulin, pmol/L (log transformed)	rs6905288	6	43758873	A	G	0.602	0.0112	0.0019	7.75e-09	145516	A	G	0.567	0.024	0.01961	0.221	259928	33.3408	0.000229072	2
Fasting insulin, pmol/L (log transformed)	rs13389219	2	165528876	T	C	0.409	-0.0199	0.0019	5.84e-28	151010	T	C	0.349	-0.02338	0.02029	0.249	259928	120.207	0.000795396	2
Fasting insulin, pmol/L (log transformed)	rs2845885	11	63869062	T	C	0.931	-0.0204	0.0039	1.18e-08	149774	T	C	0.922	-0.03897	0.03649	0.286	259928	32.5232	0.000217104	2
Fasting insulin, pmol/L (log transformed)	rs1474696	6	127449246	A	G	0.524	-0.0147	0.0018	3.02e-16	151002	A	G	0.474	-0.01865	0.01936	0.336	259928	66.8052	0.000442223	2
Fasting insulin, pmol/L (log transformed)	rs731839	19	33899065	A	G	0.658	-0.0121	0.0019	3.87e-11	149765	A	G	0.657	-0.0151	0.02034	0.458	259928	43.685	0.000291609	2
Fasting insulin, pmol/L (log transformed)	rs860598	12	102898446	A	G	0.824	0.0177	0.0025	6.88e-12	145353	A	G	0.78	0.01709	0.02338	0.465	259928	47.0691	0.000323726	2
Fasting insulin, pmol/L (log transformed)	rs11727676	4	145659064	T	C	0.916	-0.0203	0.0039	2.9e-08	138232	T	C	0.9143	-0.02419	0.03454	0.484	259928	30.7768	0.0002226	2
Fasting insulin, pmol/L (log transformed)	rs116141873	6	34222201	T	G	0.032	0.0428	0.0059	1.42e-11	123379	T	G	0.0272	0.03736	0.05938	0.529	259928	45.6501	0.000369868	2
Fasting insulin, pmol/L (log transformed)	rs35000407	3	12351521	T	G	0.883	0.0258	0.0028	1.5e-21	151001	T	G	0.829	-0.01461	0.0256	0.568	259928	90.9424	0.000601909	2
Fasting insulin, pmol/L (log transformed)	rs12454712	18	60845884	T	C	0.602	0.0142	0.0025	1.78e-09	113902	T	C	0.512	0.01107	0.01949	0.57	259928	36.2067	0.00031778	2
Fasting insulin, pmol/L (log transformed)	rs7133378	12	124409502	A	G	0.339	-0.0127	0.002	6e-11	149716	A	G	0.284	0.01088	0.02149	0.613	259928	42.8268	0.000285975	2
Fasting insulin, pmol/L (log transformed)	rs2780215	6	34236973	A	G	0.958	0.0392	0.0063	1.06e-09	121546	A	G	0.9696	-0.02852	0.05667	0.615	259928	37.2171	0.000306109	2
Fasting insulin, pmol/L (log transformed)	rs972283	7	130466854	A	G	0.456	-0.0105	0.0019	1.09e-08	149585	A	G	0.457	0.00711	0.01939	0.714	259928	32.6774	0.000218409	2
Fasting insulin, pmol/L (log transformed)	rs459193	5	55806751	A	G	0.285	-0.0181	0.0021	1.12e-18	149757	A	G	0.317	-0.00709	0.02078	0.733	259928	77.8558	0.000519618	2
Fasting insulin, pmol/L (log transformed)	rs118164457	10	89680631	T	C	0.963	-0.0345	0.0057	3.86e-10	123976	T	C	0.9865	-0.02303	0.08371	0.783	259928	39.1888	0.000316005	2
Fasting insulin, pmol/L (log transformed)	rs17036126	3	12287863	T	C	0.129	0.0209	0.003	1.28e-10	145308	T	C	0.0951	-0.00889	0.0329	0.787	259928	41.3449	0.000284456	2
Fasting insulin, pmol/L (log transformed)	rs2108349	7	50786663	A	G	0.686	-0.0115	0.002	1.13e-08	141250	A	G	0.53	0.00243	0.01951	0.901	259928	32.6076	0.0002308	2
Fasting insulin, pmol/L (log transformed)	rs73013411	6	164126233	A	C	0.12	-0.018	0.0032	2.08e-08	125397	A	C	0.0818	-0.0033	0.03524	0.925	259928	31.4225	0.000250525	2
Fasting insulin, pmol/L (log transformed)	rs1206760	20	45582472	A	G	0.522	-0.0112	0.0019	8.82e-10	149757	A	G	0.48	-0.00122	0.01936	0.95	259928	37.5746	0.000250844	2
Fasting insulin, pmol/L (log transformed)	rs3775380	4	89739808	A	G	0.5	-0.0119	0.0018	1.48e-11	149754	A	G	0.468	0.00072	0.01939	0.97	259928	45.5675	0.000304194	2
Glycated hemoglobin (HbA1c), %	rs2748427	17	76121864	A	G	0.803	-0.0307	0.0022	9.82e-49	99886.8	A	G	0.796	0.07235	0.02427	0.00287	259928	215.485	0.00215269	2
Glycated hemoglobin (HbA1c), %	rs267738	1	150940625	T	G	0.797	0.0109	0.0016	1.14e-11	143769	T	G	0.808	-0.07258	0.0246	0.00317	259928	46.0793	0.000320411	2
Glycated hemoglobin (HbA1c), %	rs13419763	2	219134950	T	C	0.588	0.008	0.0014	5.48e-09	128610	T	C	0.668	-0.04272	0.02054	0.0376	259928	34.0157	0.000264421	2
Glycated hemoglobin (HbA1c), %	rs2102339	10	71015389	T	C	0.334	-0.0087	0.0014	3.42e-10	132077	T	C	0.337	-0.04196	0.02058	0.0414	259928	39.4248	0.000298414	2
Glycated hemoglobin (HbA1c), %	rs76533333	13	113352916	A	G	0.913	-0.0265	0.0025	2.81e-29	128610	A	G	0.953	0.09062	0.04606	0.0491	259928	126.241	0.000980634	2
Glycated hemoglobin (HbA1c), %	rs16926246	10	71093392	T	C	0.136	-0.0727	0.0021	1e-200	134882	T	C	0.0717	-0.06361	0.03755	0.0902	259928	916.868	0.00675176	2
Glycated hemoglobin (HbA1c), %	rs1535464	14	100793431	A	G	0.212	-0.0086	0.0017	1.11e-08	128609	A	G	0.2	0.03991	0.02421	0.0992	259928	32.6427	0.000253753	2
Glycated hemoglobin (HbA1c), %	rs855791	22	37462936	A	G	0.4	0.0188	0.0013	1.34e-56	144995	A	G	0.347	0.03105	0.02024	0.125	259928	251.537	0.00173182	2
Glycated hemoglobin (HbA1c), %	rs7042939	9	110511408	A	G	0.418	0.0102	0.0013	1.5e-15	144993	A	G	0.487	-0.0295	0.01936	0.128	259928	63.6458	0.000438771	2
Glycated hemoglobin (HbA1c), %	rs11039154	11	47278502	T	C	0.277	-0.0087	0.0014	3.11e-09	146806	T	C	0.184	0.03739	0.02479	0.132	259928	35.1181	0.00023916	2
Glycated hemoglobin (HbA1c), %	rs7903146	10	114758349	T	C	0.307	0.0133	0.0014	1.04e-22	145580	T	C	0.199	-0.03521	0.0242	0.146	259928	96.2292	0.000660578	2
Glycated hemoglobin (HbA1c), %	rs204995	6	32154285	A	G	0.781	-0.0098	0.0018	1.93e-09	135626	A	G	0.847	0.03791	0.02675	0.156	259928	36.048	0.000265723	2
Glycated hemoglobin (HbA1c), %	rs4760682	12	48512285	A	C	0.817	0.0164	0.0018	3.2e-20	131405	A	C	0.84	0.03672	0.02662	0.168	259928	84.8893	0.000645606	2
Glycated hemoglobin (HbA1c), %	rs1800562	6	26093141	A	G	0.046	-0.0383	0.0027	2.33e-50	146806	A	G	0.037	-0.07038	0.05137	0.171	259928	222.87	0.00151585	2
Glycated hemoglobin (HbA1c), %	rs13234131	7	73025975	A	G	0.876	-0.0113	0.002	2.06e-09	146806	A	G	0.872	-0.0389	0.02882	0.177	259928	35.9206	0.000244624	2
Glycated hemoglobin (HbA1c), %	rs13089972	3	171798694	A	T	0.584	0.0111	0.0014	1.87e-15	127524	A	T	0.595	0.02651	0.0197	0.178	259928	63.2133	0.000495459	2
Glycated hemoglobin (HbA1c), %	rs4727979	7	123429697	A	C	0.906	0.0121	0.0024	4.61e-08	128610	A	C	0.88	-0.03886	0.02975	0.191	259928	29.8778	0.000232263	2
Glycated hemoglobin (HbA1c), %	rs10946402	6	20715826	T	G	0.831	-0.0101	0.0016	1.12e-10	146773	T	G	0.836	-0.03315	0.02614	0.205	259928	41.6059	0.000283395	2
Glycated hemoglobin (HbA1c), %	rs7547793	1	203653544	A	C	0.12	-0.0118	0.0021	6.61e-09	128610	A	C	0.173	0.03259	0.02586	0.208	259928	33.6508	0.000261586	2
Glycated hemoglobin (HbA1c), %	rs10151436	14	73616095	A	T	0.89	0.013	0.0021	3.85e-11	128610	A	T	0.897	0.03995	0.03179	0.209	259928	43.6962	0.000339648	2
Glycated hemoglobin (HbA1c), %	rs4737009	8	41630405	A	G	0.262	0.0228	0.0015	8.29e-56	143768	A	G	0.249	0.02468	0.02244	0.271	259928	247.902	0.00172138	2
Glycated hemoglobin (HbA1c), %	rs9914988	17	27183104	A	G	0.802	0.0125	0.0016	4.66e-17	144973	A	G	0.81	-0.0268	0.02466	0.277	259928	70.493	0.000486019	2
Glycated hemoglobin (HbA1c), %	rs11719201	3	123068744	T	C	0.182	-0.0129	0.0015	2.43e-18	146806	T	C	0.177	-0.02683	0.02532	0.289	259928	76.3256	0.000519645	2
Glycated hemoglobin (HbA1c), %	rs452306	15	65822777	T	C	0.627	-0.0098	0.0014	5.51e-13	128110	T	C	0.549	-0.0197	0.01942	0.31	259928	52.025	0.000405938	2
Glycated hemoglobin (HbA1c), %	rs1175549	1	3691727	A	C	0.786	0.0098	0.0015	7.13e-13	143770	A	C	0.72	-0.02035	0.02164	0.347	259928	51.5176	0.00035821	2
Glycated hemoglobin (HbA1c), %	rs608793	11	118986659	T	C	0.479	0.0065	0.0013	4.55e-08	128610	T	C	0.51	-0.01811	0.01933	0.349	259928	29.9032	0.00023246	2
Glycated hemoglobin (HbA1c), %	rs6474359	8	41549194	T	C	0.978	0.0427	0.0038	1.91e-33	143768	T	C	0.9831	-0.06722	0.07444	0.367	259928	145.307	0.0010097	2
Glycated hemoglobin (HbA1c), %	rs13389076	2	169789512	A	G	0.034	0.0332	0.0038	3.04e-18	146806	A	G	0.0455	-0.03935	0.04668	0.399	259928	75.8832	0.000516634	2
Glycated hemoglobin (HbA1c), %	rs11257655	10	12307894	T	C	0.241	0.011	0.0016	1.91e-13	146802	T	C	0.265	0.01805	0.02209	0.414	259928	54.1054	0.00036843	2
Glycated hemoglobin (HbA1c), %	rs13134327	4	144659795	A	G	0.331	0.0144	0.0014	2.81e-26	143677	A	G	0.338	0.01663	0.02039	0.415	259928	112.521	0.000782549	2
Glycated hemoglobin (HbA1c), %	rs10830963	11	92708710	C	G	0.714	-0.0197	0.0015	1.54e-36	145571	C	G	0.643	-0.01594	0.0202	0.43	259928	159.475	0.00109433	2
Glycated hemoglobin (HbA1c), %	rs2375278	1	25529038	A	G	0.176	0.0112	0.0017	1.05e-11	140391	A	G	0.205	0.01837	0.02391	0.442	259928	46.2407	0.000329267	2
Glycated hemoglobin (HbA1c), %	rs10811661	9	22134094	T	C	0.835	0.0128	0.0017	1.74e-14	145400	T	C	0.856	-0.02006	0.02753	0.466	259928	58.8182	0.000404369	2
Glycated hemoglobin (HbA1c), %	rs12491937	3	12268244	A	G	0.555	0.009	0.0013	1.42e-13	146805	A	G	0.622	-0.01448	0.01997	0.468	259928	54.6882	0.000372389	2
Glycated hemoglobin (HbA1c), %	rs11558471	8	118185733	A	G	0.707	0.0151	0.0014	3.38e-25	140393	A	G	0.622	-0.01435	0.01991	0.471	259928	107.587	0.000765754	2
Glycated hemoglobin (HbA1c), %	rs7127313	11	100508897	T	C	0.336	0.0066	0.0013	4.85e-08	146806	T	C	0.352	0.01452	0.02034	0.475	259928	29.779	0.000202807	2
Glycated hemoglobin (HbA1c), %	rs857725	1	158607935	T	G	0.723	-0.0208	0.0014	5.43e-55	144996	T	G	0.662	0.01401	0.02043	0.493	259928	244.15	0.00168103	2
Glycated hemoglobin (HbA1c), %	rs151165	14	65272626	A	T	0.397	0.0079	0.0014	2.04e-09	128610	A	T	0.398	0.01336	0.01976	0.499	259928	35.9403	0.000279378	2
Glycated hemoglobin (HbA1c), %	rs2971670	7	44226101	T	C	0.181	0.0316	0.0017	5.1e-88	146806	T	C	0.107	-0.02089	0.03127	0.504	259928	396.094	0.00269086	2
Glycated hemoglobin (HbA1c), %	rs3778321	6	7250270	A	G	0.176	-0.0106	0.0016	4.18e-11	143773	A	G	0.219	-0.01363	0.02341	0.56	259928	43.5344	0.000302712	2
Glycated hemoglobin (HbA1c), %	rs560887	2	169763148	T	C	0.306	-0.0307	0.0014	5.55e-122	145580	T	C	0.306	0.01209	0.02106	0.566	259928	552.683	0.00378212	2
Glycated hemoglobin (HbA1c), %	rs8138197	22	43114551	A	G	0.488	-0.0073	0.0014	3.54e-08	122935	A	G	0.549	0.01072	0.01949	0.582	259928	30.3903	0.000247149	2
Glycated hemoglobin (HbA1c), %	rs11643024	16	11443183	A	G	0.303	0.0084	0.0015	7.98e-10	131082	A	G	0.279	-0.01182	0.02168	0.586	259928	37.7706	0.000288066	2
Glycated hemoglobin (HbA1c), %	rs117233107	12	4328521	A	G	0.02	-0.047	0.0072	8.45e-11	109012	A	G	0.0147	-0.04332	0.08177	0.596	259928	42.1591	0.000386596	2
Glycated hemoglobin (HbA1c), %	rs360147	11	9790817	T	C	0.264	-0.0086	0.0015	2.08e-09	132400	T	C	0.297	-0.00928	0.02122	0.662	259928	35.9023	0.000271096	2
Glycated hemoglobin (HbA1c), %	rs737092	20	55990405	T	C	0.501	-0.0073	0.0013	7.57e-09	143762	T	C	0.493	-0.00818	0.01941	0.673	259928	33.3865	0.000232184	2
Glycated hemoglobin (HbA1c), %	rs837763	16	88853729	T	C	0.578	0.0176	0.0013	5.2e-38	136266	T	C	0.553	0.00794	0.01944	0.683	259928	166.225	0.00121839	2
Glycated hemoglobin (HbA1c), %	rs174559	11	61581656	A	G	0.285	-0.0106	0.0014	3.31e-13	146806	A	G	0.315	0.00814	0.02081	0.695	259928	53.0248	0.000361064	2
Glycated hemoglobin (HbA1c), %	rs61750929	9	91495135	T	C	0.041	-0.0284	0.0029	9.49e-24	128610	T	C	0.0339	-0.02029	0.05337	0.704	259928	100.978	0.000784547	2
Glycated hemoglobin (HbA1c), %	rs7198799	16	68818390	T	C	0.281	0.0083	0.0014	4.76e-09	143759	T	C	0.248	0.00844	0.02238	0.706	259928	34.2894	0.000238466	2
Glycated hemoglobin (HbA1c), %	rs9818758	3	49382925	A	G	0.204	0.0131	0.0017	1.49e-13	143772	A	G	0.209	-0.00846	0.02375	0.722	259928	54.5938	0.000379586	2
Glycated hemoglobin (HbA1c), %	rs7861647	9	79977386	T	C	0.193	0.0128	0.0016	4.5e-14	128610	T	C	0.185	0.00685	0.02495	0.784	259928	56.9498	0.000442621	2
Glycated hemoglobin (HbA1c), %	rs2001846	8	126478450	T	C	0.471	-0.0069	0.0013	8.58e-10	146806	T	C	0.451	0.00525	0.01938	0.786	259928	37.6286	0.000256253	2
Glycated hemoglobin (HbA1c), %	rs1367173	2	43449385	T	C	0.106	-0.0152	0.002	1.66e-14	139994	T	C	0.0718	0.01005	0.03729	0.788	259928	58.9113	0.000420642	2
Glycated hemoglobin (HbA1c), %	rs11248914	16	293562	T	C	0.698	0.0114	0.0014	1.42e-14	128610	T	C	0.735	0.00555	0.02194	0.8	259928	59.2199	0.000460256	2
Glycated hemoglobin (HbA1c), %	rs9376090	6	135411228	T	C	0.728	0.0247	0.0014	1.9e-62	141587	T	C	0.66	-0.00466	0.02051	0.82	259928	278.424	0.00196262	2
Glycated hemoglobin (HbA1c), %	rs4980325	11	234451	T	G	0.532	0.0108	0.0014	4.7e-14	128610	T	G	0.549	0.00389	0.01944	0.841	259928	56.8643	0.000441956	2
Glycated hemoglobin (HbA1c), %	rs17533945	19	17257802	T	C	0.582	-0.0128	0.0014	1.62e-23	139480	T	C	0.518	-0.00357	0.01946	0.855	259928	99.9151	0.000715837	2
Glycated hemoglobin (HbA1c), %	rs79403657	2	48114094	C	G	0.823	-0.009	0.0017	2.03e-08	128610	C	G	0.798	0.00432	0.02408	0.858	259928	31.4696	0.000244634	2
Glycated hemoglobin (HbA1c), %	rs651007	9	136153875	T	C	0.215	0.0108	0.0015	3.28e-15	146786	T	C	0.223	-0.00397	0.02319	0.864	259928	62.104	0.000422919	2
Glycated hemoglobin (HbA1c), %	rs10774624	12	111833788	A	G	0.525	0.0093	0.0013	4.17e-14	146805	A	G	0.597	0.00303	0.0198	0.878	259928	57.0981	0.000388792	2
Glycated hemoglobin (HbA1c), %	rs2908277	7	44183433	A	G	0.117	0.0166	0.002	1.29e-18	132400	A	G	0.16	-0.00375	0.02641	0.887	259928	77.5792	0.000585611	2
Glycated hemoglobin (HbA1c), %	rs10405535	19	33072085	A	G	0.29	0.0122	0.0016	6.47e-14	128609	A	G	0.237	0.00285	0.0228	0.901	259928	56.2355	0.000437075	2
Glycated hemoglobin (HbA1c), %	rs1278769	13	113536627	A	G	0.231	-0.0091	0.0015	5.52e-12	143765	A	G	0.241	-0.00235	0.02272	0.918	259928	47.501	0.000330303	2
Glycated hemoglobin (HbA1c), %	rs3829109	9	139256766	A	G	0.276	-0.0086	0.0015	2.68e-08	136479	A	G	0.351	-0.0018	0.02026	0.929	259928	30.93	0.00022658	2
Glycated hemoglobin (HbA1c), %	rs10169706	2	5791194	T	C	0.04	0.026	0.0046	1.48e-08	85395.7	T	C	0.0741	-0.00324	0.03722	0.931	259928	32.0856	0.000375596	2
Glycated hemoglobin (HbA1c), %	rs12612492	2	24093756	T	C	0.148	0.0188	0.0019	1.88e-26	143735	T	C	0.094	-0.00281	0.03309	0.932	259928	113.318	0.000787773	2
Glycated hemoglobin (HbA1c), %	rs6877043	5	154048367	T	C	0.638	0.0085	0.0014	1.99e-10	128609	T	C	0.607	0.00155	0.01983	0.938	259928	40.483	0.000314681	2
Glycated hemoglobin (HbA1c), %	rs9909940	17	80689036	T	C	0.323	0.0322	0.0014	1.43e-116	146322	T	C	0.265	-0.00114	0.02203	0.959	259928	527.713	0.00359361	2
Glycated hemoglobin (HbA1c), %	rs6804915	3	170627909	A	C	0.288	-0.0108	0.0014	2.76e-16	146805	A	C	0.266	0.00073	0.02183	0.973	259928	66.9831	0.000456071	2
2h glucose, mmol/L	rs1800437	19	46181392	C	G	0.208	0.1004	0.0099	4.79e-26	62183.2	C	G	0.257	-0.07171	0.0221	0.00117	259928	111.52	0.00179025	2
2h glucose, mmol/L	rs12692738	2	165558252	T	C	0.735	0.0486	0.009	2.72e-08	63386	T	C	0.806	0.0529	0.02459	0.0314	259928	30.9054	0.000487353	2
2h glucose, mmol/L	rs7903146	10	114758349	T	C	0.307	0.0854	0.0087	2.79e-26	63164.9	T	C	0.199	-0.03521	0.0242	0.146	259928	112.592	0.00177939	2
2h glucose, mmol/L	rs11708067	3	123065778	A	G	0.823	0.0872	0.0093	1.98e-22	63387	A	G	0.83	0.03419	0.02566	0.183	259928	94.9942	0.00149644	2
2h glucose, mmol/L	rs2649999	12	121380544	T	C	0.359	0.0498	0.0082	2.01e-10	63395.6	T	C	0.422	0.02279	0.01981	0.25	259928	40.4701	0.000637988	2
2h glucose, mmol/L	rs17271305	15	62332980	A	G	0.591	-0.0587	0.0077	2.88e-14	63396	A	G	0.491	-0.00728	0.01938	0.707	259928	57.8416	0.000911583	2
2h glucose, mmol/L	rs117643180	17	7185779	A	C	0.033	0.234	0.0327	7.31e-14	38302	A	C	0.0232	0.01312	0.06402	0.838	259928	56.0247	0.00146065	2
2h glucose, mmol/L	rs2126259	8	9185146	T	C	0.091	-0.0716	0.0121	2.98e-10	63392.9	T	C	0.156	0.00421	0.02684	0.875	259928	39.7004	0.000625887	2
2h glucose, mmol/L	rs878521	7	44255643	A	G	0.249	0.099	0.0094	1.25e-28	63301.2	A	G	0.207	-0.00358	0.02385	0.881	259928	123.338	0.0019447	2
Type 2 diabetes mellitus	rs6937438	6	43815364	A	G	0.71	-0.057	0.0091	5.5e-10	455313	A	G	0.688	-0.08082	0.0209	0.00011	259928	38.4912	8.45e-05	2
Type 2 diabetes mellitus	rs10842994	12	27965150	T	C	0.19	-0.084	0.011	3.8e-15	455313	T	C	0.173	-0.08015	0.02559	0.00174	259928	61.8009	0.000135715	2
Type 2 diabetes mellitus	rs702634	5	53271420	A	G	0.69	0.055	0.009	1.2e-09	455313	A	G	0.668	0.05134	0.02058	0.0126	259928	36.9694	8.12e-05	2
Type 2 diabetes mellitus	rs35338539	9	4298589	A	G	0.35	0.05	0.0089	1.6e-08	455313	A	G	0.434	0.04855	0.01966	0.0135	259928	31.9279	7.01e-05	2
Type 2 diabetes mellitus	rs6753534	2	27752871	T	C	0.55	0.054	0.0094	8.7e-09	455313	T	C	0.6	-0.04646	0.01976	0.0187	259928	33.112	7.27e-05	2
Type 2 diabetes mellitus	rs576674	13	33554302	A	G	0.83	-0.061	0.011	4.5e-08	455313	A	G	0.906	0.06326	0.03299	0.0552	259928	29.9211	6.57e-05	2
Type 2 diabetes mellitus	rs5215	11	17408630	T	C	0.62	-0.067	0.0085	2.2e-15	455313	T	C	0.528	0.03633	0.01937	0.0608	259928	62.8772	0.000138078	2
Type 2 diabetes mellitus	rs2943650	2	227105921	T	C	0.63	0.099	0.0086	5.8e-31	455313	T	C	0.639	0.03668	0.0201	0.068	259928	133.881	0.000293957	2
Type 2 diabetes mellitus	rs3772071	2	161135544	T	C	0.72	0.056	0.0093	1.6e-09	455313	T	C	0.765	0.03743	0.02277	0.1	259928	36.4085	8e-05	2
Type 2 diabetes mellitus	rs6459733	7	156930550	C	G	0.32	-0.056	0.009	7.1e-10	455313	C	G	0.302	0.03441	0.02105	0.102	259928	37.993	8.34e-05	2
Type 2 diabetes mellitus	rs7903146	10	114758349	T	C	0.3	0.3	0.009	1e-200	455313	T	C	0.199	-0.03521	0.0242	0.146	259928	913.763	0.00200288	2
Type 2 diabetes mellitus	rs7766070	6	20686573	A	C	0.28	0.14	0.0091	6.6e-57	455313	A	C	0.332	0.02967	0.02052	0.148	259928	252.729	0.000554761	2
Type 2 diabetes mellitus	rs79687284	1	214150821	C	G	0.035	0.16	0.025	9.3e-11	455313	C	G	0.0176	0.09677	0.07304	0.185	259928	41.9634	9.22e-05	2
Type 2 diabetes mellitus	rs1127215	1	117532790	T	C	0.41	-0.047	0.0085	4e-08	455313	T	C	0.349	-0.02568	0.02031	0.206	259928	30.1495	6.62e-05	2
Type 2 diabetes mellitus	rs10770142	11	2194420	C	G	0.62	-0.062	0.009	4.2e-12	455313	C	G	0.664	-0.02532	0.02045	0.216	259928	48.0288	0.000105475	2
Type 2 diabetes mellitus	rs58542926	19	19379549	T	C	0.076	0.09	0.016	9.5e-09	455313	T	C	0.0643	-0.0465	0.03939	0.238	259928	32.941	7.23e-05	2
Type 2 diabetes mellitus	rs10938398	4	45186139	A	G	0.43	0.047	0.0084	1.8e-08	455313	A	G	0.472	0.02259	0.01939	0.244	259928	31.6992	6.96e-05	2
Type 2 diabetes mellitus	rs2890156	15	91513157	A	T	0.14	0.071	0.012	9.8e-10	455313	A	T	0.149	0.03152	0.02726	0.247	259928	37.3643	8.21e-05	2
Type 2 diabetes mellitus	rs8056814	16	75252327	A	G	0.084	-0.12	0.015	7.7e-14	455313	A	G	0.0826	0.04054	0.03505	0.247	259928	55.8808	0.000122716	2
Type 2 diabetes mellitus	rs234864	11	2857297	A	G	0.54	-0.078	0.0088	9.3e-19	455313	A	G	0.46	-0.02163	0.01944	0.266	259928	78.2025	0.000171727	2
[truncated: 885 more rows]

## Sheet: Table S5 Replication stage
Table S5. SNPs used in the replication stage of Two-sample Mendelian randomization analyses
Modifiable factors	SNP	chr	pos	exposure EA	exposure NEA	exposure EAF	exposure BETA	exposure SE	exposure Pval	exposure Samplesize	outcome EA	outcome NEA	outcome BETA	outcome eaf	outcome SE	outcome Pval	outcome Samplesize	F-statistica	R2 b	Palindromic
Body mass index, kg/m²	rs1000940	17	5223976	G	A	0.32	0.019	0.003	1.28e-08	321836	G	A	0.01494	0.3009	0.0212	0.4811	420531	32.3631	0.000100548	2
Body mass index, kg/m²	rs10132280	14	24998019	C	A	0.682	0.023	0.003	1.14e-11	321797	C	A	-0.02441	0.6995	0.02126	0.251	420531	46.0751	0.000143161	2
Body mass index, kg/m²	rs1016287	2	59159129	T	C	0.287	0.023	0.003	2.25e-11	321969	T	C	-0.06255	0.2991	0.0212	0.003174	420531	44.7433	0.000138949	2
Body mass index, kg/m²	rs10182181	2	25003800	G	A	0.462	0.031	0.003	8.78e-24	321759	G	A	-0.01548	0.4874	0.01941	0.4251	420531	101.108	0.000314139	2
Body mass index, kg/m²	rs10733682	9	128500735	A	G	0.478	0.017	0.003	1.83e-08	320727	A	G	0.007913	0.4724	0.01971	0.6881	420531	31.6687	9.87e-05	2
Body mass index, kg/m²	rs10938397	4	44877284	G	A	0.434	0.04	0.003	3.21e-38	320955	G	A	0.004927	0.4344	0.0196	0.8015	420531	167.126	0.000520446	2
Body mass index, kg/m²	rs10968576	9	28404339	G	A	0.32	0.025	0.003	6.61e-14	322061	G	A	0.005783	0.3231	0.02068	0.7798	420531	56.1859	0.000174428	2
Body mass index, kg/m²	rs11030104	11	27641093	A	G	0.792	0.041	0.004	5.56e-28	322103	A	G	-0.03354	0.797	0.02411	0.1643	420531	120.279	0.00037328	2
Body mass index, kg/m²	rs11057405	12	121347850	G	A	0.901	0.031	0.006	2.02e-08	314111	G	A	-0.00818	0.8943	0.03157	0.7955	420531	31.4769	0.0001002	2
Body mass index, kg/m²	rs11165643	1	96696685	T	C	0.583	0.022	0.003	2.07e-12	320730	T	C	-0.007617	0.5924	0.01975	0.6998	420531	49.4204	0.000154064	2
Body mass index, kg/m²	rs1167827	7	75001105	G	A	0.553	0.02	0.003	6.33e-10	306238	G	A	0.03441	0.5645	0.01959	0.07895	420531	38.2194	0.000124788	2
Body mass index, kg/m²	rs11727676	4	145878514	T	C	0.91	0.036	0.006	2.55e-08	296401	T	C	0.004149	0.90385	0.03278	0.8993	420531	31.0246	0.000104661	2
Body mass index, kg/m²	rs12286929	11	114527614	G	A	0.523	0.022	0.003	1.31e-12	321903	G	A	0.01104	0.5262	0.01945	0.5704	420531	50.3182	0.000156291	2
Body mass index, kg/m²	rs12401738	1	78219349	A	G	0.352	0.021	0.003	1.15e-10	322070	A	G	0.01376	0.3823	0.01997	0.4907	420531	41.5509	0.000128996	2
Body mass index, kg/m²	rs12429545	13	53000207	A	G	0.133	0.033	0.005	1.09e-12	312934	A	G	0.002951	0.1292	0.02916	0.9194	420531	50.6792	0.000161923	2
Body mass index, kg/m²	rs12940622	17	76230166	G	A	0.575	0.018	0.003	2.49e-09	322032	G	A	-0.0183	0.5592	0.01952	0.3486	420531	35.5488	0.000110377	2
Body mass index, kg/m²	rs13021737	2	622348	G	A	0.828	0.06	0.004	1.11e-50	318287	G	A	-0.005578	0.829	0.02572	0.8283	420531	224.256	0.000704081	2
Body mass index, kg/m²	rs13078960	3	85890280	G	T	0.196	0.03	0.004	1.74e-14	322135	G	T	0.007227	0.2012	0.02423	0.7655	420531	58.8116	0.000182536	2
Body mass index, kg/m²	rs13191362	6	162953340	A	G	0.879	0.028	0.005	7.34e-09	321902	A	G	-0.02813	0.8748	0.02939	0.3384	420531	33.4443	0.000103886	2
Body mass index, kg/m²	rs1516725	3	187306698	C	T	0.872	0.045	0.005	1.89e-22	320644	C	T	0.03031	0.8632	0.02822	0.2827	420531	95.0287	0.000296282	2
Body mass index, kg/m²	rs1528435	2	181259207	T	C	0.631	0.018	0.003	1.2e-08	321924	T	C	0.0009985	0.6209	0.02001	0.9602	420531	32.4886	0.00010091	2
Body mass index, kg/m²	rs16851483	3	142758126	T	G	0.066	0.048	0.008	3.55e-10	233929	T	G	0.07403	0.06589	0.03909	0.05824	420531	39.3493	0.000168183	2
Body mass index, kg/m²	rs16951275	15	65864222	T	C	0.784	0.031	0.004	1.91e-17	322098	T	C	0.02297	0.7743	0.02322	0.3225	420531	72.2436	0.000224242	2
Body mass index, kg/m²	rs17001654	4	77348592	G	C	0.153	0.031	0.005	7.76e-09	233722	G	C	-0.01911	0.1478	0.02768	0.4899	420531	33.3368	0.000142615	2
Body mass index, kg/m²	rs17024393	1	109956211	C	T	0.04	0.066	0.009	7.03e-14	297874	C	T	0.01201	0.0259	0.06144	0.8451	420531	56.0652	0.000188184	2
Body mass index, kg/m²	rs17094222	10	102385430	C	T	0.211	0.025	0.004	5.94e-11	321770	C	T	0.01328	0.2128	0.02376	0.5763	420531	42.8431	0.000133131	2
Body mass index, kg/m²	rs17405819	8	76969139	T	C	0.7	0.022	0.003	2.07e-11	322085	T	C	-3.95e-05	0.7022	0.02122	0.9985	420531	44.9066	0.000139406	2
Body mass index, kg/m²	rs17724992	19	18315825	A	G	0.746	0.019	0.004	3.42e-08	319588	A	G	0.04842	0.7328	0.02196	0.02745	420531	30.4548	9.53e-05	2
Body mass index, kg/m²	rs1808579	18	19358886	C	T	0.534	0.017	0.003	4.17e-08	322032	C	T	0.01017	0.5153	0.01943	0.6006	420531	30.0702	9.34e-05	2
Body mass index, kg/m²	rs1928295	9	119418304	T	C	0.548	0.019	0.003	7.91e-10	321979	T	C	-0.01426	0.5703	0.01958	0.4665	420531	37.7845	0.000117338	2
Body mass index, kg/m²	rs2033732	8	85242264	C	T	0.747	0.019	0.004	4.89e-08	321406	C	T	0.01353	0.7444	0.02226	0.5435	420531	29.7613	9.26e-05	2
Body mass index, kg/m²	rs205262	6	34671142	G	A	0.273	0.022	0.004	1.75e-10	315542	G	A	0.01127	0.2679	0.02189	0.6067	420531	40.7303	0.000129065	2
Body mass index, kg/m²	rs2112347	5	75050998	T	G	0.629	0.026	0.003	6.19e-17	322019	T	G	0.0248	0.6408	0.02026	0.221	420531	69.9232	0.000217094	2
Body mass index, kg/m²	rs2121279	2	142759755	T	C	0.152	0.025	0.004	2.31e-08	322065	T	C	-0.004651	0.1257	0.02934	0.874	420531	31.2163	9.69e-05	2
Body mass index, kg/m²	rs2176598	11	43820854	T	C	0.251	0.02	0.004	2.97e-08	316848	T	C	-0.0106	0.2456	0.02255	0.6381	420531	30.7286	9.7e-05	2
Body mass index, kg/m²	rs2207139	6	50953449	G	A	0.177	0.045	0.004	4.13e-29	322019	G	A	0.05258	0.1685	0.02587	0.04212	420531	125.439	0.00038939	2
Body mass index, kg/m²	rs2245368	7	76446079	C	T	0.18	0.032	0.006	3.19e-08	205675	C	T	-0.01746	0.1676	0.02603	0.5023	420531	30.5907	0.000148713	2
Body mass index, kg/m²	rs2287019	19	50894012	C	T	0.804	0.036	0.004	4.59e-18	300921	C	T	0.07609	0.818	0.02532	0.002656	420531	75.0592	0.000249371	2
Body mass index, kg/m²	rs2365389	3	61211502	C	T	0.582	0.02	0.003	1.63e-10	316768	C	T	0.02277	0.5916	0.01977	0.2495	420531	40.8691	0.000129003	2
Body mass index, kg/m²	rs2820292	1	200050910	C	A	0.555	0.02	0.003	1.83e-10	321707	C	A	0.02799	0.5671	0.01959	0.1532	420531	40.6429	0.00012632	2
Body mass index, kg/m²	rs29941	19	39001372	G	A	0.669	0.018	0.003	2.41e-08	321970	G	A	-0.004829	0.6732	0.02071	0.8156	420531	31.1341	9.67e-05	2
Body mass index, kg/m²	rs3101336	1	72523773	C	T	0.613	0.033	0.003	2.66e-26	316872	C	T	0.004832	0.6005	0.01978	0.807	420531	112.605	0.000355241	2
Body mass index, kg/m²	rs3736485	15	49535902	A	G	0.454	0.018	0.003	7.41e-09	321398	A	G	-0.01625	0.4614	0.01954	0.4054	420531	33.4259	0.000103991	2
Body mass index, kg/m²	rs3817334	11	47607569	T	C	0.407	0.026	0.003	5.15e-17	321959	T	C	0.02129	0.4074	0.01969	0.2797	420531	70.2861	0.000218261	2
Body mass index, kg/m²	rs3849570	3	81874802	A	C	0.359	0.019	0.003	2.6e-08	284339	A	C	-0.01182	0.3474	0.02036	0.5616	420531	30.987	0.000108968	2
Body mass index, kg/m²	rs3888190	16	28796987	A	C	0.403	0.031	0.003	3.14e-23	321930	A	C	0.03114	0.4014	0.01978	0.1154	420531	98.5836	0.000306135	2
Body mass index, kg/m²	rs4256980	11	8630515	G	C	0.646	0.021	0.003	2.9e-11	320028	G	C	0.01325	0.6556	0.02044	0.517	420531	44.2464	0.00013824	2
Body mass index, kg/m²	rs4740619	9	15624326	T	C	0.542	0.018	0.003	4.56e-09	321887	T	C	0.005463	0.5514	0.01952	0.7795	420531	34.3706	0.000106768	2
Body mass index, kg/m²	rs543874	1	176156103	G	A	0.193	0.048	0.004	2.62e-35	322008	G	A	0.02051	0.2075	0.02392	0.391	420531	153.792	0.000477377	2
Body mass index, kg/m²	rs6477694	9	110972163	C	T	0.365	0.017	0.003	2.67e-08	322048	C	T	-0.01756	0.3536	0.02037	0.3887	420531	30.9352	9.6e-05	2
Body mass index, kg/m²	rs6567160	18	55980115	C	T	0.236	0.056	0.004	3.93e-53	321958	C	T	-3.27e-05	0.2334	0.02296	0.9989	420531	235.502	0.000730938	2
Body mass index, kg/m²	rs657452	1	49362434	A	G	0.394	0.023	0.003	5.48e-13	313651	A	G	-0.002756	0.3909	0.01995	0.8901	420531	52.0293	0.000165856	2
Body mass index, kg/m²	rs6804842	3	25081441	G	A	0.575	0.019	0.003	2.48e-09	321463	G	A	-0.007115	0.5735	0.01965	0.7173	420531	35.5566	0.000110597	2
Body mass index, kg/m²	rs7138803	12	48533735	A	G	0.384	0.032	0.003	8.15e-24	322092	A	G	-0.0336	0.3685	0.0201	0.09461	420531	101.256	0.000314272	2
Body mass index, kg/m²	rs7141420	14	78969207	T	C	0.527	0.024	0.003	1.23e-14	321970	T	C	0.007228	0.5151	0.01954	0.7115	420531	59.4943	0.000184749	2
Body mass index, kg/m²	rs758747	16	3567359	T	C	0.265	0.023	0.004	7.47e-10	308688	T	C	-0.03109	0.2775	0.02187	0.1552	420531	37.8962	0.000122751	2
Body mass index, kg/m²	rs7599312	2	213121476	G	A	0.724	0.022	0.003	1.17e-10	322024	G	A	0.02508	0.7316	0.02209	0.2563	420531	41.5172	0.00012891	2
Body mass index, kg/m²	rs7899106	10	87400884	G	A	0.052	0.04	0.007	2.96e-08	321770	G	A	0.05632	0.05053	0.04462	0.2069	420531	30.7351	9.55e-05	2
Body mass index, kg/m²	rs7903146	10	114748339	C	T	0.713	0.023	0.003	1.11e-11	322130	C	T	-0.007263	0.7096	0.02133	0.7335	420531	46.1274	0.000143175	2
Body mass index, kg/m²	rs9400239	6	109084356	C	T	0.688	0.019	0.003	1.61e-08	321988	C	T	-0.0467	0.7069	0.0213	0.02833	420531	31.9175	9.91e-05	2
WHRadjBMI, %	rs10245353	NA	NA	A	C	0.1833	0.035	0.0043	8.4e-16	210008	A	C	0.06293	0.1913	0.02472	0.01091	420531	64.7842	0.000308392	2
WHRadjBMI, %	rs10804591	NA	NA	A	C	0.85	0.024	0.0042	6.6e-09	209921	A	C	0.005911	0.786	0.02362	0.8024	420531	33.652	0.000160284	2
WHRadjBMI, %	rs10842707	NA	NA	T	C	0.1667	0.032	0.004	4.4e-16	210023	T	C	0.0351	0.219	0.02348	0.135	420531	66.0589	0.000314436	2
WHRadjBMI, %	rs10991437	NA	NA	A	C	0.1	0.031	0.0054	1e-08	209941	A	C	0.01396	0.1175	0.03007	0.6424	420531	32.8439	0.00015642	2
WHRadjBMI, %	rs11231693	NA	NA	A	G	0.0417	0.041	0.0075	4.5e-08	198072	A	G	-0.007111	0.05534	0.04266	0.8676	420531	29.9234	0.000151052	2
WHRadjBMI, %	rs1128249	NA	NA	G	T	0.5583	0.028	0.0035	2e-15	209414	G	T	0.0374	0.6072	0.01985	0.05955	420531	63.0746	0.000301108	2
WHRadjBMI, %	rs12143789	NA	NA	C	G	0.1583	0.024	0.0042	7.6e-09	209874	C	G	0.0109	0.18	0.02522	0.6657	420531	33.3776	0.000159013	2
WHRadjBMI, %	rs12608504	NA	NA	A	G	0.3417	0.022	0.0036	8.8e-10	209990	A	G	0.006249	0.3659	0.02016	0.7566	420531	37.5777	0.000178919	2
WHRadjBMI, %	rs12679556	NA	NA	G	T	0.2083	0.027	0.004	2.1e-11	203826	G	T	-0.007232	0.243	0.02265	0.7495	420531	44.8803	0.000220143	2
WHRadjBMI, %	rs1294410	NA	NA	C	T	0.625	0.031	0.0035	2e-18	209830	C	T	-0.02316	0.6166	0.02003	0.2476	420531	76.7043	0.000365425	2
WHRadjBMI, %	rs1385167	NA	NA	G	A	0.1417	0.029	0.0049	1.8e-09	206619	G	A	0.03834	0.1331	0.02845	0.1777	420531	36.1823	0.000175087	2
WHRadjBMI, %	rs1440372	NA	NA	C	T	0.7417	0.024	0.0038	1.1e-10	207447	C	T	0.03349	0.7267	0.02186	0.1256	420531	41.6394	0.000200685	2
WHRadjBMI, %	rs1569135	NA	NA	A	G	0.5333	0.021	0.0034	5.6e-10	209906	A	G	-0.005473	0.5448	0.01949	0.7789	420531	38.4597	0.000183192	2
WHRadjBMI, %	rs17451107	NA	NA	T	C	0.625	0.026	0.0036	1.1e-12	207795	T	C	-0.01069	0.6127	0.01999	0.5928	420531	50.6634	0.000243757	2
WHRadjBMI, %	rs17819328	NA	NA	G	T	0.45	0.021	0.0035	2.4e-09	208809	G	T	0.02739	0.4251	0.01968	0.164	420531	35.6216	0.000170567	2
WHRadjBMI, %	rs1936805	NA	NA	T	C	0.55	0.042	0.0034	3.6e-35	209859	T	C	-0.004643	0.5194	0.01941	0.811	420531	153.18	0.000729392	2
WHRadjBMI, %	rs2071449	NA	NA	A	C	0.325	0.028	0.0036	3e-14	206953	A	C	0.008971	0.3671	0.02019	0.6568	420531	57.7427	0.000278938	2
WHRadjBMI, %	rs2294239	NA	NA	A	G	0.55	0.025	0.0035	7.2e-13	209454	A	G	0.03727	0.5724	0.01969	0.05832	420531	51.4954	0.000245797	2
WHRadjBMI, %	rs2645294	NA	NA	C	T	0.4655	-0.031	0.0035	1.7e-19	209808	C	T	0.007346	0.432	0.01958	0.7076	420531	81.5763	0.000388667	2
WHRadjBMI, %	rs2820443	NA	NA	C	T	0.3	-0.035	0.0037	5.3e-21	209975	C	T	-0.005747	0.2986	0.02118	0.7861	420531	88.4363	0.000421002	2
WHRadjBMI, %	rs303084	NA	NA	A	G	0.7833	0.023	0.0042	3.9e-08	209941	A	G	0.01923	0.7963	0.02416	0.4261	420531	30.2008	0.000143834	2
WHRadjBMI, %	rs4081724	NA	NA	G	A	0.85	0.035	0.0051	7.4e-12	207418	G	A	-0.06332	0.8598	0.02797	0.02358	420531	46.9239	0.00022618	2
WHRadjBMI, %	rs459193	NA	NA	A	G	0.2167	0.026	0.0038	1.6e-11	209952	A	G	-0.01652	0.2533	0.02226	0.458	420531	45.4128	0.000216256	2
WHRadjBMI, %	rs4646404	NA	NA	G	A	0.625	0.027	0.0039	1.4e-11	198196	G	A	0.01133	0.6478	0.02048	0.58	420531	45.6747	0.000230401	2
WHRadjBMI, %	rs4765219	NA	NA	C	A	0.625	0.028	0.0036	1.6e-15	209807	C	A	0.02346	0.6658	0.02054	0.2534	420531	63.5143	0.000302638	2
WHRadjBMI, %	rs6090583	NA	NA	A	G	0.4333	0.022	0.0034	6.2e-11	209435	A	G	0.002033	0.4724	0.0197	0.9178	420531	42.7608	0.000204133	2
WHRadjBMI, %	rs6772129	NA	NA	A	G	0.7583	0.035	0.0037	3.4e-21	210055	A	G	0.008839	0.708	0.02134	0.6788	420531	89.3149	0.000425021	2
WHRadjBMI, %	rs714515	NA	NA	G	A	0.4583	0.027	0.0034	4.4e-15	203401	G	A	0.02328	0.4327	0.01958	0.2345	420531	61.5217	0.000302377	2
WHRadjBMI, %	rs7705502	NA	NA	A	G	0.2917	0.027	0.0036	4.7e-14	209827	A	G	0.05	0.3025	0.0211	0.0178	420531	56.8593	0.000270911	2
WHRadjBMI, %	rs8030605	NA	NA	A	G	0.1583	0.03	0.0053	8.8e-09	208374	A	G	0.02378	0.123	0.02951	0.4203	420531	33.0925	0.000158789	2
WHRadjBMI, %	rs8042543	NA	NA	C	T	0.85	0.026	0.0043	1.2e-09	208255	C	T	0.008124	0.7955	0.02434	0.7386	420531	36.9727	0.000177506	2
WHRadjBMI, %	rs878639	NA	NA	A	G	0.6417	0.021	0.0035	5.1e-09	207490	A	G	0.01368	0.6303	0.02016	0.4974	420531	34.1538	0.000164579	2
WHRadjBMI, %	rs905938	NA	NA	C	T	0.325	-0.025	0.004	7.3e-10	207867	C	T	-0.01889	0.2658	0.02196	0.3896	420531	37.9423	0.0001825	2
WHRadjBMI, %	rs979012	NA	NA	T	C	0.3583	0.027	0.0036	3.3e-14	209941	T	C	-0.01109	0.3654	0.02017	0.5825	420531	57.555	0.000274076	2
WHRadjBMI, %	rs998584	NA	NA	A	C	0.475	0.043	0.0038	1.1e-29	189620	A	C	0.04266	0.4813	0.01943	0.02813	420531	128.084	0.000675027	2
WHRadjBMI, %	rs9991328	NA	NA	T	C	0.4833	0.018	0.0034	4.5e-08	209925	T	C	-0.002491	0.4613	0.01949	0.8983	420531	29.9233	0.000142524	2
Height, m	rs10037512	NA	NA	T	C	0.525	0.03	0.003	5.8e-24	252816	T	C	0.03673	0.5317	0.01942	0.05861	420531	101.934	0.000403036	2
Height, m	rs10119624	NA	NA	A	G	0.683	0.024	0.0031	3.7e-14	253170	A	G	-0.04551	0.6704	0.02068	0.02775	420531	57.3286	0.000226393	2
Height, m	rs10131337	NA	NA	T	C	0.203	0.027	0.0038	2.9e-12	247960	T	C	0.0199	0.2448	0.02268	0.3803	420531	48.76	0.000196608	2
Height, m	rs10140922	NA	NA	T	G	0.373	-0.02	0.003	5.1e-11	251616	T	G	0.012	0.4089	0.01973	0.543	420531	43.1422	0.000171433	2
Height, m	rs10152739	NA	NA	A	T	0.8	-0.022	0.0034	1.3e-10	252997	A	T	0.01268	0.7569	0.0227	0.5763	420531	41.312	0.000163265	2
Height, m	rs10236884	NA	NA	A	G	0.442	-0.023	0.0031	8.5e-13	243123	A	G	0.0354	0.3551	0.02027	0.08075	420531	51.1686	0.000210421	2
Height, m	rs10283100	NA	NA	A	G	0.025	-0.057	0.0085	3.2e-11	234121	A	G	-0.002589	0.0556	0.04253	0.9515	420531	44.0548	0.000188137	2
Height, m	rs1036821	NA	NA	A	G	0.317	-0.037	0.0032	1.1e-30	252040	A	G	0.01364	0.3054	0.02113	0.5185	420531	132.646	0.000526016	2
Height, m	rs10445823	NA	NA	T	C	0.842	0.047	0.0049	5.4e-22	253238	T	C	0.01164	0.90298	0.03282	0.723	420531	92.9537	0.000366929	2
Height, m	rs10463065	NA	NA	C	G	0.942	0.043	0.0076	1.8e-08	237990	C	G	-0.01611	0.9572	0.04826	0.7385	420531	31.7013	0.000133188	2
Height, m	rs10469992	NA	NA	T	C	0.3	0.019	0.0032	4.6e-09	253141	T	C	-0.02256	0.2899	0.0214	0.2919	420531	34.3541	0.000135694	2
Height, m	rs1047014	NA	NA	T	C	0.725	-0.032	0.0036	1.3e-18	236827	T	C	-0.0114	0.7525	0.02258	0.6137	420531	77.5538	0.000327366	2
Height, m	rs10516138	NA	NA	A	G	0.15	-0.045	0.0062	2.7e-13	215211	A	G	-0.004884	0.1202	0.03032	0.872	420531	53.422	0.000248171	2
Height, m	rs1053051	NA	NA	T	C	0.388	0.019	0.0034	8.7e-09	197622	T	C	0.002278	0.5218	0.01943	0.9067	420531	33.1149	0.00016754	2
Height, m	rs1074078	NA	NA	T	C	0.351	0.018	0.0032	2.8e-08	251282	T	C	0.01079	0.3322	0.02064	0.6011	420531	30.8434	0.00012273	2
Height, m	rs10748128	NA	NA	T	G	0.348	0.038	0.0034	4.4e-29	236754	T	G	-0.02753	0.3449	0.02041	0.1774	420531	125.322	0.00052906	2
Height, m	rs10767838	NA	NA	A	G	0.767	0.025	0.0033	2.6e-14	241524	A	G	0.001603	0.7365	0.02204	0.942	420531	58.023	0.000240181	2
Height, m	rs10770705	NA	NA	A	C	0.339	0.03	0.0031	2.3e-21	251954	A	C	0.03674	0.3403	0.02047	0.07273	420531	90.0853	0.000357421	2
Height, m	rs10787959	NA	NA	A	G	0.3	0.027	0.0033	1.9e-16	251977	A	G	0.02074	0.2787	0.0216	0.337	420531	67.713	0.000268657	2
Height, m	rs10794175	NA	NA	T	G	0.296	0.02	0.003	6.4e-12	252749	T	G	-0.05542	0.4151	0.01973	0.004971	420531	47.2076	0.000186743	2
Height, m	rs10843390	NA	NA	T	C	0.237	0.021	0.0032	5e-11	252975	T	C	-0.02829	0.2756	0.02176	0.1935	420531	43.181	0.000170665	2
Height, m	rs10846654	NA	NA	A	G	0.725	-0.028	0.0032	2.5e-19	251508	A	G	0.001573	0.6405	0.02028	0.9382	420531	80.8112	0.000321206	2
Height, m	rs10868439	NA	NA	A	G	0.467	-0.027	0.003	3e-19	250998	A	G	-0.007154	0.4713	0.01941	0.7125	420531	80.4509	0.000320424	2
Height, m	rs10880969	NA	NA	T	C	0.163	-0.024	0.0033	6.2e-13	250472	T	C	0.01277	0.297	0.02121	0.5471	420531	51.788	0.000206721	2
Height, m	rs10932619	NA	NA	T	C	0.455	0.02	0.0031	3.1e-10	245981	T	C	0.009514	0.4287	0.01974	0.6298	420531	39.6138	0.00016102	2
Height, m	rs10948222	NA	NA	T	C	0.387	-0.031	0.0033	9.8e-21	235574	T	C	-0.02422	0.5987	0.01979	0.221	420531	87.218	0.000370102	2
Height, m	rs10950949	NA	NA	A	C	0.621	0.032	0.003	5.1e-26	252715	A	C	-0.01456	0.58	0.0197	0.4598	420531	111.319	0.000440303	2
Height, m	rs10995319	NA	NA	T	C	0.733	0.019	0.0034	3.2e-08	253181	T	C	-0.04139	0.7653	0.0229	0.07073	420531	30.5842	0.000120786	2
Height, m	rs11049545	NA	NA	A	C	0.342	-0.038	0.0032	2.4e-33	253210	A	C	-0.01499	0.3079	0.02102	0.4756	420531	144.821	0.000571618	2
Height, m	rs1113765	NA	NA	A	G	0.192	-0.024	0.0038	1.7e-10	253175	A	G	0.02283	0.1746	0.02563	0.3731	420531	40.7876	0.00016108	2
Height, m	rs11144688	NA	NA	A	G	0.095	-0.063	0.0063	5.7e-24	227202	A	G	-0.0448	0.1192	0.02994	0.1345	420531	101.971	0.000448615	2
Height, m	rs11152213	NA	NA	A	C	0.717	-0.025	0.0035	6.9e-13	253063	A	C	-0.0004048	0.7632	0.02284	0.9859	420531	51.5779	0.000203775	2
Height, m	rs11172372	NA	NA	T	C	0.492	0.019	0.003	7.6e-11	253113	T	C	0.0455	0.5636	0.01973	0.02114	420531	42.3618	0.000167336	2
Height, m	rs11172920	NA	NA	A	G	0.409	0.018	0.003	2e-09	251354	A	G	0.00847	0.5623	0.0197	0.6672	420531	35.9763	0.000143111	2
Height, m	rs11205303	NA	NA	T	C	0.642	-0.053	0.0035	2.2e-50	229911	T	C	0.01845	0.5914	0.01977	0.3507	420531	222.923	0.000968676	2
Height, m	rs11221442	NA	NA	C	G	0.217	-0.027	0.0035	2.7e-14	252013	C	G	0.02299	0.252	0.02236	0.3038	420531	57.9485	0.000229891	2
Height, m	rs11244755	NA	NA	T	C	0.241	0.018	0.0032	1.9e-08	252134	T	C	-0.01104	0.3295	0.02079	0.5953	420531	31.5962	0.0001253	2
Height, m	rs1133415	NA	NA	A	G	0.4	-0.019	0.0029	2.9e-10	251657	A	G	-0.001513	0.4711	0.01943	0.9379	420531	39.744	0.000157906	2
Height, m	rs1155939	NA	NA	A	C	0.433	0.042	0.0029	9.6e-46	252871	A	C	0.01225	0.4917	0.01941	0.5278	420531	201.628	0.000796725	2
Height, m	rs11611927	NA	NA	A	G	0.8	-0.051	0.0035	2.6e-49	253212	A	G	-0.03721	0.7781	0.02336	0.1112	420531	217.992	0.000860173	2
Height, m	rs11612228	NA	NA	T	C	0.308	0.02	0.0032	6.5e-10	232901	T	C	-0.0225	0.3386	0.0206	0.2748	420531	38.1685	0.000163857	2
Height, m	rs11618507	NA	NA	T	G	0.275	0.023	0.0036	3.4e-10	250240	T	G	0.009141	0.229	0.02311	0.6925	420531	39.4334	0.000157559	2
Height, m	rs11642612	NA	NA	A	C	0.559	-0.016	0.003	4.2e-08	253209	A	C	-0.01197	0.5976	0.01976	0.5448	420531	30.0567	0.00011869	2
Height, m	rs11648796	NA	NA	A	G	0.733	-0.033	0.0038	1.4e-18	230779	A	G	0.0636	0.7689	0.0241	0.008302	420531	77.4077	0.00033531	2
Height, m	rs11652094	NA	NA	C	G	0.675	0.018	0.0032	9.3e-09	251846	C	G	-0.02658	0.6898	0.02105	0.2067	420531	32.9846	0.000130955	2
Height, m	rs11667331	NA	NA	A	G	0.828	-0.024	0.004	1.3e-09	253216	A	G	0.01483	0.834	0.02609	0.5698	420531	36.8161	0.000145374	2
Height, m	rs11684404	NA	NA	T	C	0.7	-0.032	0.0031	9e-25	252718	T	C	0.02673	0.659	0.02046	0.1913	420531	105.627	0.000417794	2
Height, m	rs1171615	NA	NA	T	C	0.833	-0.022	0.0038	5.8e-09	244601	T	C	0.01941	0.7685	0.02304	0.3995	420531	33.903	0.000138587	2
Height, m	rs11722554	NA	NA	A	G	0.042	-0.063	0.0098	1.5e-10	168165	A	G	0.01549	0.0374	0.05084	0.7606	420531	41.034	0.000243953	2
Height, m	rs11735005	NA	NA	T	G	0.467	0.017	0.003	4.3e-09	253019	T	G	-0.01858	0.4392	0.0196	0.3432	420531	34.4854	0.000136278	2
Height, m	rs11740780	NA	NA	C	G	0.775	0.028	0.0034	1.4e-16	253013	C	G	0.02327	0.7351	0.02196	0.2892	420531	68.3153	0.000269936	2
Height, m	rs11799609	NA	NA	T	G	0.142	0.026	0.0042	1.1e-09	251270	T	G	-0.04276	0.1601	0.02652	0.1068	420531	37.1418	0.000147796	2
Height, m	rs11855014	NA	NA	A	G	0.246	-0.022	0.0034	9.2e-11	250423	A	G	-0.01467	0.3142	0.02096	0.4841	420531	41.9881	0.000167642	2
Height, m	rs11880124	NA	NA	A	G	0.933	0.041	0.0054	2.2e-14	251315	A	G	-0.06464	0.91567	0.03493	0.06421	420531	58.3515	0.000232133	2
Height, m	rs11880992	NA	NA	A	G	0.375	0.033	0.003	6.9e-28	251222	A	G	0.01486	0.4078	0.01974	0.4517	420531	119.857	0.00047687	2
Height, m	rs1190545	NA	NA	C	G	0.7	0.025	0.0033	4.1e-14	253141	C	G	-0.03328	0.7362	0.02203	0.1309	420531	57.1266	0.000225622	2
Height, m	rs11950193	NA	NA	A	C	0.042	0.062	0.0098	2.3e-10	204909	A	C	0.06332	0.05069	0.04547	0.1638	420531	40.1976	0.000196137	2
Height, m	rs11958779	NA	NA	A	G	0.708	-0.031	0.0032	1.7e-22	247891	A	G	-0.01014	0.6901	0.02097	0.6288	420531	95.2427	0.000384067	2
Height, m	rs1199734	NA	NA	T	G	0.167	-0.022	0.0039	1.6e-08	241041	T	G	-0.004855	0.1723	0.02577	0.8505	420531	31.9301	0.000132451	2
Height, m	rs12065210	NA	NA	T	C	0.108	0.036	0.005	6.4e-13	252209	T	C	0.02962	0.09391	0.03322	0.3727	420531	51.7256	0.00020505	2
Height, m	rs12097239	NA	NA	A	G	0.288	-0.033	0.0034	1.2e-22	253003	A	G	-0.02018	0.237	0.02281	0.3763	420531	95.9321	0.000379033	2
Height, m	rs12211255	NA	NA	A	C	0.133	0.049	0.0048	1.8e-24	250253	A	C	0.04825	0.1044	0.03192	0.1307	420531	104.253	0.000416422	2
Height, m	rs12214804	NA	NA	T	C	0.925	-0.084	0.0057	1.5e-49	250753	T	C	-0.05497	0.9111	0.03402	0.1061	420531	219.089	0.000872968	2
Height, m	rs12330322	NA	NA	T	C	0.225	-0.034	0.0035	3.3e-22	253190	T	C	0.01764	0.2204	0.02343	0.4514	420531	93.9288	0.000370847	2
Height, m	rs12426318	NA	NA	A	C	0.125	-0.025	0.0044	3.2e-08	252951	A	C	0.02489	0.1339	0.02844	0.3814	420531	30.5842	0.000120896	2
Height, m	rs12427384	NA	NA	A	G	0.653	0.039	0.0038	3.4e-25	248220	A	G	-0.007623	0.6806	0.02158	0.7239	420531	107.558	0.000433132	2
Height, m	rs1244981	NA	NA	A	G	0.817	0.025	0.0041	1.2e-09	251922	A	G	-0.008981	0.8413	0.02651	0.7348	420531	36.9721	0.00014674	2
Height, m	rs12513181	NA	NA	A	C	0.728	-0.02	0.0033	3.2e-09	253223	A	C	0.003173	0.7487	0.02231	0.8869	420531	35.0607	0.00013844	2
Height, m	rs12639764	NA	NA	T	C	0.543	0.027	0.003	1.6e-19	252934	T	C	-0.01083	0.6088	0.01992	0.5866	420531	81.6934	0.000322881	2
Height, m	rs12693589	NA	NA	T	C	0.754	-0.022	0.0034	9.1e-11	253155	T	C	0.02864	0.7368	0.0221	0.195	420531	42.0094	0.000165917	2
Height, m	rs12694443	NA	NA	T	G	0.429	-0.026	0.003	3.2e-18	251428	T	G	-0.0434	0.5129	0.01946	0.02571	420531	75.7736	0.000301284	2
Height, m	rs12779328	NA	NA	T	C	0.35	-0.028	0.0033	1.7e-17	251498	T	C	-0.01997	0.282	0.02158	0.3546	420531	72.4758	0.000288096	2
Height, m	rs12900132	NA	NA	T	C	0.612	0.031	0.0033	2.9e-20	247996	T	C	-0.03101	0.6363	0.02013	0.1235	420531	85.071	0.000342919	2
Height, m	rs12908753	NA	NA	A	G	0.283	0.038	0.0036	5.7e-26	249014	A	G	-0.02269	0.2741	0.0218	0.298	420531	111.099	0.000445961	2
Height, m	rs12986437	NA	NA	A	C	0.822	-0.022	0.0035	2.3e-10	252766	A	C	0.01107	0.7756	0.02336	0.6356	420531	40.1969	0.000159004	2
Height, m	rs12987566	NA	NA	T	C	0.225	0.024	0.0033	1.2e-12	251827	T	C	0.02055	0.265	0.022	0.3502	420531	50.4915	0.000200462	2
Height, m	rs13014679	NA	NA	A	C	0.925	0.04	0.0071	2.5e-08	252511	A	C	-0.002604	0.94977	0.04452	0.9534	420531	31.0633	0.000123004	2
Height, m	rs13030174	NA	NA	A	C	0.733	0.023	0.0034	3.1e-11	251344	A	C	0.02099	0.7615	0.02286	0.3584	420531	44.1167	0.000175494	2
Height, m	rs13078528	NA	NA	A	G	0.942	0.045	0.0064	1.4e-12	252925	A	G	-0.0532	0.9514	0.04515	0.2387	420531	50.1889	0.000198396	2
Height, m	rs13084192	NA	NA	A	T	0.592	0.023	0.0031	1.4e-13	253182	A	T	-0.01705	0.6308	0.02014	0.3972	420531	54.7117	0.000216051	2
Height, m	rs13150868	NA	NA	T	G	0.527	0.017	0.003	2.2e-08	240766	T	G	0.03523	0.4393	0.01957	0.07192	420531	31.3116	0.000130034	2
Height, m	rs13152352	NA	NA	A	C	0.161	-0.074	0.0041	6.7e-72	253243	A	C	0.008516	0.1576	0.02655	0.7484	420531	321.742	0.00126888	2
Height, m	rs13185815	NA	NA	T	G	0.915	0.041	0.0056	2.7e-13	253044	T	G	0.04608	0.92411	0.03665	0.2087	420531	53.4209	0.00021107	2
Height, m	rs13210323	NA	NA	A	C	0.725	0.037	0.0034	1.1e-27	251978	A	C	0.01241	0.72	0.02165	0.5664	420531	118.931	0.00047177	2
Height, m	rs1325596	NA	NA	A	G	0.508	0.025	0.0029	9.7e-18	252158	A	G	-0.001228	0.5477	0.01951	0.9498	420531	73.5835	0.000291732	2
Height, m	rs13276054	NA	NA	C	G	0.658	-0.024	0.0033	5.1e-13	252157	C	G	-0.009145	0.6896	0.02099	0.6631	420531	52.1716	0.00020686	2
Height, m	rs13302191	NA	NA	A	T	0.242	-0.025	0.0033	1.4e-14	253080	A	T	0.04836	0.2671	0.02205	0.02831	420531	59.241	0.000234027	2
Height, m	rs13306455	NA	NA	T	C	0.17	0.031	0.0039	2.1e-15	250564	T	C	-0.02526	0.1701	0.02579	0.3273	420531	62.9769	0.000251279	2
Height, m	rs13388725	NA	NA	A	G	0.617	-0.018	0.003	2e-09	253135	A	G	-0.01918	0.5993	0.01977	0.332	420531	35.9763	0.000142104	2
Height, m	rs1345128	NA	NA	C	G	0.7	0.022	0.0033	5.2e-11	251090	C	G	-0.01763	0.6928	0.02119	0.4055	420531	43.1042	0.00017164	2
Height, m	rs1370878	NA	NA	A	G	0.508	-0.019	0.0029	3.6e-10	253071	A	G	-0.01254	0.4289	0.01962	0.5229	420531	39.3217	0.000155355	2
Height, m	rs1393786	NA	NA	A	C	0.192	-0.027	0.0033	1e-15	253169	A	C	-0.009173	0.2719	0.02185	0.6746	420531	64.4388	0.000254466	2
Height, m	rs1401796	NA	NA	A	C	0.475	-0.031	0.003	2.3e-24	245096	A	C	0.02673	0.5147	0.01952	0.1707	420531	103.768	0.000423202	2
Height, m	rs1405649	NA	NA	A	G	0.025	0.039	0.0056	6.3e-12	241855	A	G	0.04872	0.07892	0.03589	0.1746	420531	47.2387	0.000195282	2
Height, m	rs1415701	NA	NA	A	G	0.25	-0.044	0.0036	1.5e-34	246306	A	G	0.03868	0.2678	0.02216	0.0809	420531	150.334	0.000609986	2
Height, m	rs143384	NA	NA	A	G	0.6	-0.075	0.0032	1.1e-121	247786	A	G	0.01934	0.5975	0.01976	0.3278	420531	550.882	0.0022183	2
Height, m	rs153750	NA	NA	T	G	0.325	-0.031	0.0031	1.2e-23	252482	T	G	-0.02139	0.3613	0.02034	0.2929	420531	100.494	0.000397867	2
Height, m	rs1545552	NA	NA	A	G	0.297	-0.029	0.0034	5.4e-18	250298	A	G	0.01965	0.2921	0.02141	0.3587	420531	74.7402	0.000298518	2
Height, m	rs1552173	NA	NA	T	C	0.542	-0.018	0.0029	7.9e-10	251775	T	C	0.009686	0.535	0.01953	0.6199	420531	37.7876	0.000150063	2
Height, m	rs1562975	NA	NA	A	G	0.297	0.025	0.0032	5.5e-15	252913	A	G	-0.002921	0.2961	0.02127	0.8908	420531	61.0804	0.000241451	2
Height, m	rs1572414	NA	NA	T	C	0.8	0.021	0.0038	4.9e-08	253215	T	C	-0.03252	0.8447	0.02675	0.2241	420531	29.7578	0.000117507	2
Height, m	rs1576900	NA	NA	A	G	0.28	-0.019	0.0033	6.6e-09	250911	A	G	-0.001601	0.2878	0.0218	0.9414	420531	33.6516	0.000134101	2
Height, m	rs1599473	NA	NA	T	G	0.15	-0.027	0.0034	1e-14	252557	T	G	0.01672	0.2435	0.02265	0.4605	420531	59.9033	0.000237133	2
Height, m	rs1614303	NA	NA	T	G	0.867	0.022	0.0038	5.7e-09	253142	T	G	0.001292	0.8168	0.02507	0.9589	420531	33.9368	0.000134045	2
Height, m	rs165189	NA	NA	A	G	0.88	-0.029	0.0046	1.6e-10	246418	A	G	0.02832	0.853	0.02794	0.3107	420531	40.9062	0.000165977	2
Height, m	rs1659127	NA	NA	A	G	0.3	0.03	0.0033	2.8e-19	250689	A	G	-0.003143	0.3294	0.02061	0.8788	420531	80.5873	0.000321362	2
Height, m	rs1681630	NA	NA	T	C	0.242	0.029	0.0031	2.4e-20	253177	T	C	0.005239	0.3379	0.02051	0.7984	420531	85.445	0.00033738	2
Height, m	rs16876334	NA	NA	T	C	0.033	-0.038	0.0068	2.1e-08	248188	T	C	0.003151	0.0468	0.04589	0.9453	420531	31.4019	0.00012651	2
Height, m	rs16942383	NA	NA	A	C	0.042	-0.12	0.0089	7.6e-41	235413	A	C	0.08759	0.04355	0.0477	0.06631	420531	179.174	0.000760531	2
Height, m	rs16964211	NA	NA	A	G	0.042	-0.057	0.0071	1.2e-15	240998	A	G	-0.01313	0.04519	0.04674	0.7788	420531	64.0799	0.000265825	2
Height, m	rs16967866	NA	NA	T	G	0.95	0.038	0.0066	6.5e-09	253178	T	G	-0.07669	0.95347	0.04616	0.09667	420531	33.6813	0.000133017	2
Height, m	rs16994718	NA	NA	T	C	0.092	-0.025	0.0041	1.5e-09	252251	T	C	0.07056	0.1305	0.02913	0.01543	420531	36.5371	0.000144824	2
Height, m	rs17088190	NA	NA	T	C	0.212	-0.028	0.0034	9.8e-17	251347	T	C	0.01992	0.2389	0.02281	0.3825	420531	69.0189	0.000274523	2
Height, m	rs17118431	NA	NA	A	G	0.907	-0.047	0.0058	1.1e-15	248105	A	G	-0.01139	0.93342	0.03871	0.7686	420531	64.2511	0.000258903	2
Height, m	rs17192551	NA	NA	A	G	0.225	-0.023	0.0041	2.8e-08	250564	A	G	0.01957	0.1524	0.027	0.4686	420531	30.8434	0.000123082	2
Height, m	rs17197086	NA	NA	T	C	0.117	0.035	0.0048	3.4e-13	239601	T	C	-0.03089	0.1282	0.02911	0.2886	420531	52.9683	0.000221022	2
Height, m	rs17257113	NA	NA	A	G	0.217	0.027	0.0038	3.8e-12	253243	A	G	0.01086	0.1753	0.0255	0.6703	420531	48.2298	0.000190414	2
Height, m	rs17277008	NA	NA	T	C	0.75	-0.039	0.0032	4.1e-34	249755	T	C	-0.01825	0.6852	0.0209	0.3826	420531	148.334	0.000593571	2
Height, m	rs17369123	NA	NA	T	C	0.233	0.031	0.0038	1.4e-16	253167	T	C	-0.01487	0.1885	0.02477	0.5483	420531	68.3153	0.000269772	2
Height, m	rs17391694	NA	NA	T	C	0.136	0.043	0.0053	3.9e-16	227998	T	C	0.02999	0.1398	0.02791	0.2826	420531	66.2959	0.000290692	2
Height, m	rs17409588	NA	NA	T	C	0.7	-0.019	0.0033	5.4e-09	251509	T	C	0.01602	0.6815	0.0208	0.4411	420531	34.042	0.000135334	2
Height, m	rs17416284	NA	NA	A	T	0.675	0.022	0.0031	2.9e-12	252423	A	T	-0.03109	0.6759	0.02071	0.1334	420531	48.7599	0.000193132	2
Height, m	rs1742829	NA	NA	A	T	0.931	-0.037	0.0055	2.3e-11	249928	A	T	-0.03617	0.9098	0.03382	0.2849	420531	44.7012	0.000178826	2
Height, m	rs17473243	NA	NA	A	G	0.325	0.023	0.0031	9.4e-14	253254	A	G	-0.02986	0.3144	0.02095	0.1541	420531	55.4948	0.000219081	2
Height, m	rs1749824	NA	NA	A	C	0.483	-0.023	0.003	1.5e-14	252838	A	C	-0.03335	0.4339	0.01958	0.08854	420531	59.1052	0.000233714	2
Height, m	rs17511102	NA	NA	A	T	0.949	-0.053	0.0057	9.1e-21	236361	A	T	-0.009667	0.90994	0.03391	0.7755	420531	87.3646	0.00036949	2
Height, m	rs1752388	NA	NA	A	C	0.883	0.03	0.0046	7.4e-11	253235	A	C	-0.0222	0.8891	0.03099	0.4738	420531	42.4139	0.000167462	2
Height, m	rs17556750	NA	NA	A	C	0.275	0.046	0.0032	8.3e-48	252095	A	C	0.003275	0.2892	0.02141	0.8784	420531	211.092	0.000836655	2
Height, m	rs17806888	NA	NA	T	C	0.908	0.034	0.0048	2.9e-12	245828	T	C	0.008462	0.8836	0.03028	0.7799	420531	48.7601	0.000198313	2
Height, m	rs17807185	NA	NA	A	G	0.592	-0.022	0.003	3.9e-13	252910	A	G	-0.01572	0.6045	0.01986	0.4285	420531	52.6985	0.000208327	2
Height, m	rs1797625	NA	NA	A	T	0.617	-0.019	0.003	4.7e-10	253233	A	T	0.0116	0.6597	0.02059	0.5732	420531	38.8011	0.000153201	2
Height, m	rs180165	NA	NA	T	C	0.508	-0.019	0.003	6.4e-10	251030	T	C	0.01335	0.5129	0.01963	0.4965	420531	38.1985	0.000152145	2
Height, m	rs1812175	NA	NA	A	G	0.192	-0.079	0.004	2.1e-86	253103	A	G	-0.003487	0.169	0.02588	0.8928	420531	388.441	0.00153238	2
Height, m	rs1832871	NA	NA	A	G	0.367	0.025	0.0031	1.8e-15	252334	A	G	-0.02667	0.3359	0.02055	0.1944	420531	63.2806	0.00025072	2
Height, m	rs1855078	NA	NA	T	C	0.825	-0.023	0.0041	3.5e-08	253195	T	C	-0.006952	0.8557	0.02762	0.8013	420531	30.4103	0.000120093	2
Height, m	rs1870761	NA	NA	A	C	0.383	0.018	0.003	1.3e-09	252971	A	C	0.009821	0.4137	0.01982	0.6203	420531	36.8161	0.000145515	2
Height, m	rs1884897	NA	NA	A	G	0.375	0.044	0.003	1.3e-48	253082	A	G	-0.009663	0.3723	0.02015	0.6315	420531	214.785	0.000847964	2
Height, m	rs1950500	NA	NA	T	C	0.233	0.031	0.0032	3.2e-22	253125	T	C	-0.03351	0.2924	0.02132	0.1159	420531	93.9897	0.000371183	2
Height, m	rs1996422	NA	NA	A	G	0.717	-0.022	0.0033	2.8e-11	251268	A	G	-0.01444	0.7078	0.02137	0.4991	420531	44.316	0.00017634	2
Height, m	rs2010997	NA	NA	A	G	0.367	0.02	0.003	8.6e-12	252580	A	G	0.02615	0.4306	0.0196	0.1821	420531	46.6284	0.000184576	2
Height, m	rs2023693	NA	NA	A	G	0.383	-0.017	0.003	2.4e-08	253219	A	G	0.007912	0.4086	0.01972	0.6882	420531	31.1426	0.000122973	2
Height, m	rs2028067	NA	NA	T	C	0.8	-0.031	0.0039	8.2e-16	251322	T	C	-0.04977	0.842	0.02659	0.06126	420531	64.83	0.000257891	2
Height, m	rs2035901	NA	NA	A	G	0.533	-0.031	0.003	2.4e-25	250232	A	G	0.003574	0.5343	0.01949	0.8545	420531	108.248	0.000432407	2
Height, m	rs2057291	NA	NA	A	G	0.35	0.02	0.0032	2.2e-10	249031	A	G	-0.005754	0.3456	0.02041	0.778	420531	40.2838	0.000161737	2
Height, m	rs2070776	NA	NA	A	G	0.333	-0.042	0.0031	6e-41	251292	A	G	-0.02132	0.3509	0.02032	0.2941	420531	179.64	0.00071436	2
Height, m	rs2072268	NA	NA	A	G	0.525	-0.02	0.0031	1.1e-10	239637	A	G	0.0194	0.4698	0.01944	0.3182	420531	41.6388	0.000173729	2
Height, m	rs2079795	NA	NA	T	C	0.3	0.045	0.0031	1.7e-46	253150	T	C	-0.04042	0.333	0.02045	0.04813	420531	205.076	0.000809447	2
Height, m	rs2093210	NA	NA	T	C	0.596	-0.039	0.0031	3e-35	249876	T	C	-0.014	0.6102	0.01992	0.4822	420531	153.533	0.000614065	2
Height, m	rs2110001	NA	NA	C	G	0.691	-0.032	0.0035	4e-20	245074	C	G	0.03554	0.706	0.02137	0.09628	420531	84.4351	0.000344413	2
Height, m	rs2120335	NA	NA	A	G	0.342	-0.019	0.003	8.4e-10	252806	A	G	0.02378	0.3888	0.01994	0.233	420531	37.6678	0.000148978	2
Height, m	rs213653	NA	NA	A	G	0.3	0.023	0.0042	3.4e-08	215322	A	G	0.03176	0.2898	0.02162	0.1418	420531	30.4669	0.000141476	2
Height, m	rs2149163	NA	NA	C	G	0.408	0.02	0.003	1.8e-11	253067	C	G	0.02585	0.3911	0.01996	0.1953	420531	45.1812	0.000178504	2
Height, m	rs2166898	NA	NA	A	G	0.169	-0.027	0.0041	8.6e-11	241007	A	G	-0.02408	0.1694	0.0258	0.3507	420531	42.1201	0.000174738	2
Height, m	rs217181	NA	NA	T	C	0.2	0.024	0.0038	3.7e-10	252695	T	C	-0.0151	0.1941	0.02454	0.5383	420531	39.2682	0.000155375	2
Height, m	rs2181834	NA	NA	T	G	0.542	0.022	0.0029	2.1e-14	253073	T	G	0.02438	0.5496	0.01952	0.2117	420531	58.443	0.000230882	2
Height, m	rs2194736	NA	NA	T	C	0.342	-0.027	0.0031	8.6e-18	253233	T	C	0.04993	0.3151	0.02094	0.01708	420531	73.8211	0.000291432	2
Height, m	rs2215061	NA	NA	T	C	0.383	-0.017	0.003	5.9e-09	253181	T	C	0.04367	0.4497	0.01947	0.02489	420531	33.8697	0.00013376	2
Height, m	rs2237886	NA	NA	T	C	0.108	0.043	0.0049	5.3e-18	250753	T	C	-0.005841	0.1045	0.03168	0.8537	420531	74.7771	0.000298124	2
Height, m	rs2247341	NA	NA	A	G	0.417	0.027	0.0031	1.8e-18	253167	A	G	-0.009908	0.3354	0.02053	0.6294	420531	76.91	0.000303702	2
Height, m	rs2256183	NA	NA	A	G	0.558	0.037	0.003	2.5e-36	250040	A	G	-0.05989	0.507	0.01946	0.002089	420531	158.475	0.000633401	2
Height, m	rs2273368	NA	NA	T	C	0.2	-0.023	0.0035	1.6e-10	253193	T	C	0.001126	0.1973	0.02443	0.9632	420531	40.9061	0.000161536	2
Height, m	rs227723	NA	NA	T	C	0.275	0.03	0.0032	8e-21	251967	T	C	0.006733	0.3108	0.021	0.7485	420531	87.6185	0.00034762	2
Height, m	rs2279007	NA	NA	A	G	0.258	-0.025	0.0036	7.2e-12	247430	A	G	0.02691	0.2516	0.02234	0.2284	420531	46.9768	0.000189824	2
Height, m	rs2281645	NA	NA	A	G	0.642	0.019	0.0032	1.1e-09	253170	A	G	0.03502	0.6849	0.0209	0.09389	420531	37.1418	0.000146687	2
Height, m	rs2289195	NA	NA	A	G	0.367	0.038	0.003	2.4e-37	250720	A	G	-0.003086	0.4093	0.01973	0.8757	420531	163.136	0.000650251	2
Height, m	rs2302580	NA	NA	T	C	0.491	-0.029	0.0036	4.2e-15	191456	T	C	-0.008192	0.4193	0.01976	0.6785	420531	61.6139	0.000321717	2
Height, m	rs2303262	NA	NA	T	C	0.75	-0.025	0.0041	1.5e-09	196991	T	C	-0.01681	0.7714	0.02307	0.4661	420531	36.5378	0.000185447	2
Height, m	rs2306578	NA	NA	T	C	0.991	-0.069	0.0097	8e-13	233300	T	C	0.0906	0.9798	0.06918	0.1903	420531	51.2879	0.00021979	2
Height, m	rs2326458	NA	NA	A	C	0.833	-0.022	0.0035	5e-10	251604	A	C	-0.006391	0.7467	0.0223	0.7744	420531	38.6803	0.000153712	2
Height, m	rs2358947	NA	NA	C	G	0.117	0.028	0.0044	2.1e-10	238241	C	G	-0.03878	0.1374	0.0282	0.1691	420531	40.3748	0.000169443	2
Height, m	rs237711	NA	NA	C	G	0.718	-0.037	0.0036	3e-25	253147	C	G	0.004062	0.7798	0.02343	0.8624	420531	107.805	0.000425683	2
Height, m	rs239256	NA	NA	T	C	0.864	0.028	0.0037	2e-14	251299	T	C	-0.03773	0.7782	0.0233	0.1054	420531	58.539	0.000232893	2
Height, m	rs2454729	NA	NA	T	C	0.695	-0.018	0.003	7.3e-09	253164	T	C	0.0002075	0.6422	0.02024	0.9918	420531	33.4555	0.000132133	2
Height, m	rs249012	NA	NA	A	G	0.733	0.019	0.0032	1.7e-09	251916	A	G	-0.01135	0.7003	0.02128	0.594	420531	36.2931	0.000144049	2
Height, m	rs2581830	NA	NA	T	C	0.358	0.031	0.003	4.4e-25	253172	T	C	-0.01927	0.4065	0.01973	0.3288	420531	107.046	0.000422644	2
Height, m	rs2597513	NA	NA	T	C	0.875	-0.039	0.0048	3.1e-16	253091	T	C	-0.01268	0.8968	0.03192	0.6911	420531	66.7476	0.000263662	2
Height, m	rs2609334	NA	NA	T	C	0.733	0.022	0.0034	2.4e-10	253193	T	C	-0.0004668	0.7745	0.02317	0.9839	420531	40.1137	0.000158408	2
Height, m	rs2631676	NA	NA	A	G	0.725	-0.028	0.0039	4.6e-13	251368	A	G	0.01954	0.8095	0.0247	0.4289	420531	52.3742	0.000208315	2
Height, m	rs2633761	NA	NA	A	G	0.583	0.016	0.0029	2.6e-08	252063	A	G	-0.0008362	0.5251	0.01972	0.9662	420531	30.9872	0.00012292	2
Height, m	rs2662027	NA	NA	T	G	0.083	-0.033	0.0048	6.3e-12	253171	T	G	0.07363	0.1031	0.03185	0.02078	420531	47.2384	0.000186554	2
Height, m	rs273945	NA	NA	A	C	0.466	-0.019	0.0031	1.4e-09	252189	A	C	0.01515	0.4206	0.01966	0.4409	420531	36.6716	0.000145393	2
Height, m	rs2778027	NA	NA	T	C	0.783	-0.027	0.0039	3.1e-12	252348	T	C	-0.03729	0.8102	0.02478	0.1324	420531	48.6291	0.000192671	2
Height, m	rs2806561	NA	NA	A	G	0.567	0.027	0.0029	1.9e-20	253049	A	G	-0.01891	0.5554	0.01951	0.3325	420531	85.9071	0.000339376	2
Height, m	rs2811594	NA	NA	A	G	0.333	-0.024	0.0032	4.1e-14	248861	A	G	0.01661	0.3682	0.02008	0.4083	420531	57.1267	0.000229502	2
Height, m	rs2815379	NA	NA	A	G	0.242	-0.018	0.0033	1.6e-08	246927	A	G	-0.006045	0.2851	0.02161	0.7797	420531	31.9301	0.000129294	2
Height, m	rs2834442	NA	NA	A	T	0.636	0.024	0.0031	4.4e-15	253058	A	T	0.01308	0.6414	0.02022	0.5177	420531	61.5198	0.000243049	2
Height, m	rs2836288	NA	NA	A	C	0.534	-0.019	0.0029	3.8e-11	252863	A	C	0.01867	0.5588	0.01953	0.3393	420531	43.7181	0.000172864	2
Height, m	rs2853406	NA	NA	A	G	0.042	0.05	0.0053	5.8e-21	252803	A	G	-0.07119	0.08	0.03577	0.04661	420531	88.2547	0.000348986	2
Height, m	rs2856321	NA	NA	A	G	0.603	-0.031	0.003	7.6e-24	253088	A	G	0.01469	0.6393	0.02019	0.4669	420531	101.399	0.000400488	2
Height, m	rs2925155	NA	NA	T	C	0.333	-0.023	0.0034	9.8e-12	251324	T	C	0.01385	0.2613	0.02227	0.534	420531	46.3724	0.00018448	2
Height, m	rs2938772	NA	NA	A	G	0.408	-0.02	0.0031	8.3e-11	249242	A	G	0.02725	0.3465	0.02038	0.181	420531	42.1895	0.000169244	2
Height, m	rs2970578	NA	NA	T	G	0.602	-0.021	0.0031	1e-11	249303	T	G	0.03046	0.5927	0.0198	0.124	420531	46.3329	0.000185817	2
Height, m	rs3017036	NA	NA	T	G	0.283	-0.021	0.0036	4.2e-09	198209	T	G	0.02521	0.2888	0.02144	0.2396	420531	34.5319	0.000174191	2
Height, m	rs3103267	NA	NA	A	C	0.364	-0.038	0.0033	1.4e-31	253218	A	C	-0.002694	0.281	0.02157	0.9006	420531	136.741	0.000539725	2
Height, m	rs310421	NA	NA	T	G	0.483	0.032	0.0029	3.3e-27	251441	T	G	-0.02119	0.551	0.01949	0.2769	420531	116.751	0.000464115	2
Height, m	rs3118905	NA	NA	A	G	0.237	-0.058	0.0033	1.1e-69	253095	A	G	-0.01721	0.2781	0.02163	0.4262	420531	311.559	0.00122949	2
Height, m	rs31203	NA	NA	T	C	0.686	0.032	0.0032	1.1e-23	251500	T	C	0.0108	0.695	0.02113	0.6091	420531	100.666	0.000400106	2
Height, m	rs316618	NA	NA	A	T	0.158	-0.026	0.0037	3.3e-12	251094	A	T	-0.05963	0.2201	0.02369	0.01183	420531	48.5065	0.000193145	2
Height, m	rs34651	NA	NA	T	C	0.905	-0.041	0.0058	2.2e-12	251184	T	C	0.001684	0.9185	0.03574	0.9624	420531	49.3019	0.000196241	2
Height, m	rs3739707	NA	NA	A	C	0.3	-0.024	0.0035	4e-12	253199	A	C	0.02293	0.2488	0.02246	0.3074	420531	48.1292	0.00019005	2
Height, m	rs3755196	NA	NA	A	G	0.692	-0.018	0.0032	3.4e-08	251166	A	G	-0.01249	0.6802	0.02085	0.5492	420531	30.4666	0.000121287	2
Height, m	rs3764419	NA	NA	A	C	0.375	-0.041	0.003	2.7e-41	253012	A	C	-0.01913	0.3817	0.01998	0.3383	420531	181.229	0.000715778	2
Height, m	rs3791679	NA	NA	A	G	0.72	0.06	0.0035	2.4e-67	252225	A	G	-0.01896	0.7744	0.02319	0.4135	420531	300.811	0.00119122	2
Height, m	rs3796529	NA	NA	T	C	0.169	0.031	0.0037	6.3e-17	252655	T	C	0.02476	0.1849	0.02496	0.3212	420531	69.8906	0.00027655	2
Height, m	rs3802758	NA	NA	A	G	0.966	0.039	0.0066	2.2e-09	241017	A	G	-0.006242	0.9205	0.03601	0.8624	420531	35.7907	0.000148478	2
Height, m	rs3807931	NA	NA	A	G	0.408	0.027	0.0029	1.2e-19	253047	A	G	-0.01511	0.4592	0.01949	0.4383	420531	82.2622	0.000324983	2
Height, m	rs3812039	NA	NA	T	C	0.725	0.024	0.0033	2.2e-13	253124	T	C	-0.08115	0.7221	0.0217	0.000185	420531	53.8234	0.000212593	2
Height, m	rs3814333	NA	NA	T	C	0.342	0.049	0.0032	4.8e-51	250881	T	C	-0.02894	0.3163	0.02098	0.1677	420531	225.948	0.000899817	2
Height, m	rs3818416	NA	NA	A	C	0.208	-0.021	0.0035	1.7e-09	253125	A	C	-0.007032	0.2338	0.02295	0.7593	420531	36.2931	0.000143361	2
Height, m	rs3868143	NA	NA	T	C	0.925	0.033	0.0055	2.6e-09	252215	T	C	-0.02351	0.92644	0.03717	0.5271	420531	35.4651	0.000140596	2
Height, m	rs3885668	NA	NA	T	C	0.558	-0.022	0.003	8.4e-13	250933	T	C	0.01192	0.5618	0.0196	0.5429	420531	51.1917	0.000203965	2
Height, m	rs389663	NA	NA	T	C	0.317	0.022	0.0031	2.5e-12	253192	T	C	0.006202	0.3241	0.02077	0.7653	420531	49.0511	0.000193695	2
Height, m	rs42039	NA	NA	T	C	0.283	0.068	0.0034	3.8e-88	252534	T	C	-0.002065	0.2442	0.0226	0.9272	420531	396.458	0.00156747	2
Height, m	rs4239020	NA	NA	T	C	0.708	-0.021	0.0031	8.8e-12	253180	T	C	-0.009626	0.6664	0.02057	0.6398	420531	46.5833	0.000183961	2
Height, m	rs4246079	NA	NA	A	G	0.1	-0.038	0.005	4.5e-14	236696	A	G	0.00417	0.1201	0.02984	0.8888	420531	56.944	0.000240523	2
Height, m	rs4246302	NA	NA	A	G	0.667	-0.027	0.0033	1.7e-16	245092	A	G	0.005609	0.6942	0.02115	0.7908	420531	67.9326	0.000277097	2
Height, m	rs425277	NA	NA	T	C	0.28	0.028	0.0033	1.2e-17	252521	T	C	-0.0192	0.2711	0.02182	0.3787	420531	73.1634	0.00028965	2
Height, m	rs4279453	NA	NA	T	C	0.5	0.019	0.003	7e-11	252924	T	C	0.03055	0.5602	0.0196	0.119	420531	42.5226	0.000168097	2
Height, m	rs429433	NA	NA	A	G	0.05	0.046	0.0071	1.3e-10	251042	A	G	-0.03606	0.0486	0.04487	0.4216	420531	41.312	0.000164536	2
Height, m	rs4320932	NA	NA	T	C	0.8	0.029	0.0041	2.3e-12	241931	T	C	-0.07964	0.8165	0.02519	0.00157	420531	49.2149	0.000203386	2
Height, m	rs4325879	NA	NA	T	C	0.264	-0.021	0.0035	3.2e-09	250163	T	C	0.01513	0.2597	0.02233	0.498	420531	35.0607	0.000140133	2
Height, m	rs4369779	NA	NA	T	C	0.258	-0.056	0.0036	1.5e-53	253192	T	C	-0.01428	0.2121	0.02371	0.5469	420531	237.445	0.000936937	2
Height, m	rs4371882	NA	NA	A	G	0.833	-0.027	0.0038	1.1e-12	240737	A	G	-0.03409	0.8228	0.02538	0.1792	420531	50.6625	0.000210405	2
Height, m	rs4378999	NA	NA	A	T	0.858	-0.034	0.0048	6e-13	250094	A	T	0.02371	0.8926	0.03133	0.4492	420531	51.8524	0.00020729	2
Height, m	rs445151	NA	NA	T	C	0.831	0.022	0.0038	5.1e-09	250845	T	C	0.02806	0.7738	0.02322	0.2269	420531	34.1533	0.000136135	2
Height, m	rs4461027	NA	NA	T	C	0.65	0.028	0.0031	7.5e-20	249376	T	C	0.02724	0.5953	0.01975	0.1678	420531	83.1917	0.000333491	2
Height, m	rs4542783	NA	NA	T	C	0.612	0.032	0.0039	1.2e-15	169942	T	C	-0.00703	0.5632	0.01959	0.7196	420531	64.0835	0.000376953	2
Height, m	rs4548838	NA	NA	T	C	0.45	0.033	0.003	8.6e-28	245743	T	C	-0.02693	0.4581	0.01952	0.1678	420531	119.42	0.000485723	2
Height, m	rs4624820	NA	NA	A	G	0.4	0.018	0.0029	1e-09	251343	A	G	0.001427	0.5338	0.01946	0.9415	420531	37.3277	0.000148492	2
Height, m	rs4655345	NA	NA	A	G	0.583	0.024	0.003	5.2e-16	253197	A	G	-0.02178	0.6042	0.01986	0.2727	420531	65.7277	0.000259526	2
Height, m	rs4675945	NA	NA	T	G	0.358	-0.02	0.003	3.3e-11	253153	T	G	-0.02377	0.3717	0.02006	0.2361	420531	43.9943	0.000173756	2
Height, m	rs4686904	NA	NA	T	C	0.642	-0.021	0.0031	2.5e-11	253049	T	C	-0.006721	0.647	0.02029	0.7404	420531	44.5378	0.000175975	2
Height, m	rs4721810	NA	NA	A	C	0.15	0.031	0.0044	5.5e-12	243266	A	C	0.006589	0.1441	0.02802	0.8141	420531	47.5049	0.000195243	2
Height, m	rs4722837	NA	NA	A	G	0.583	0.017	0.0031	2.2e-08	249707	A	G	0.02143	0.545	0.01955	0.2729	420531	31.3115	0.000125378	2
Height, m	rs4725061	NA	NA	A	G	0.578	-0.02	0.0031	1.1e-10	250244	A	G	-0.002062	0.5428	0.01953	0.9159	420531	41.6387	0.000166366	2
Height, m	rs4733724	NA	NA	A	G	0.808	0.05	0.0037	1.4e-41	252637	A	G	-0.006837	0.7967	0.02408	0.7764	420531	182.536	0.000722008	2
Height, m	rs4735677	NA	NA	A	T	0.658	-0.037	0.0032	6e-30	253187	A	T	-0.002968	0.715	0.0215	0.8902	420531	129.276	0.00051034	2
Height, m	rs4745948	NA	NA	A	G	0.567	0.021	0.0029	2.7e-13	253212	A	G	0.02429	0.4959	0.0194	0.2105	420531	53.4209	0.00021093	2
Height, m	rs4748978	NA	NA	T	C	0.585	-0.018	0.0031	4.3e-09	252094	T	C	-0.03775	0.6474	0.02032	0.06319	420531	34.4854	0.000136778	2
Height, m	rs4767473	NA	NA	A	G	0.85	0.025	0.0044	3e-08	252674	A	G	-0.04359	0.873	0.02919	0.1354	420531	30.7094	0.000121524	2
Height, m	rs4803468	NA	NA	A	G	0.398	0.03	0.0031	1.7e-21	244567	A	G	-0.02682	0.3904	0.01988	0.1774	420531	90.6841	0.00037066	2
Height, m	rs4806934	NA	NA	A	G	0.633	-0.029	0.0031	1.3e-20	246763	A	G	0.004348	0.6412	0.02029	0.8303	420531	86.6582	0.00035106	2
Height, m	rs4812888	NA	NA	A	G	0.7	0.021	0.0037	1.4e-08	253043	A	G	0.02042	0.8084	0.02465	0.4075	420531	32.1895	0.000127194	2
Height, m	rs4821890	NA	NA	A	G	0.733	0.017	0.0031	4.2e-08	253204	A	G	-0.03481	0.6776	0.02083	0.09468	420531	30.0567	0.000118692	2
Height, m	rs4868126	NA	NA	T	G	0.35	-0.036	0.0032	2.8e-29	246455	T	G	-0.02979	0.4033	0.02037	0.1436	420531	126.218	0.000511878	2
Height, m	rs4876357	NA	NA	T	C	0.433	0.017	0.0029	4.3e-09	252987	T	C	0.02822	0.466	0.01954	0.1488	420531	34.4854	0.000136295	2
Height, m	rs4930585	NA	NA	T	C	0.175	-0.028	0.0041	4.4e-12	253184	T	C	-0.01424	0.1656	0.02634	0.5888	420531	47.9422	0.000189323	2
Height, m	rs4939837	NA	NA	A	G	0.342	0.019	0.0033	1.1e-08	247117	A	G	-0.01998	0.3514	0.02046	0.3288	420531	32.6582	0.00013214	2
Height, m	rs4986172	NA	NA	T	C	0.325	-0.034	0.0032	7.6e-27	239604	T	C	-0.002865	0.3405	0.02047	0.8887	420531	115.097	0.000480137	2
Height, m	rs519384	NA	NA	A	T	0.26	0.031	0.0033	8.6e-22	250961	A	T	0.02576	0.2882	0.02147	0.2301	420531	92.0326	0.000366589	2
Height, m	rs552707	NA	NA	T	C	0.314	0.046	0.0032	9.3e-46	251606	T	C	0.0314	0.2954	0.02126	0.1396	420531	201.691	0.00080098	2
Height, m	rs568610	NA	NA	T	C	0.208	0.022	0.0034	1.4e-10	251997	T	C	-0.00391	0.2401	0.02282	0.864	420531	41.1671	0.000163338	2
Height, m	rs5742915	NA	NA	T	C	0.45	-0.035	0.0031	1.5e-29	250615	T	C	0.01191	0.5381	0.01946	0.5407	420531	127.457	0.000508323	2
Height, m	rs5754185	NA	NA	C	G	0.892	0.035	0.0042	4.5e-17	253233	C	G	0.02978	0.8525	0.02739	0.2769	420531	70.5545	0.000278539	2
Height, m	rs5757318	NA	NA	A	T	0.864	-0.029	0.0048	1.9e-09	248090	A	T	-0.0209	0.8448	0.0269	0.4373	420531	36.0763	0.000145396	2
Height, m	rs584828	NA	NA	T	C	0.433	-0.025	0.003	3.5e-17	252056	T	C	-0.001969	0.4001	0.01983	0.9209	420531	71.0505	0.000281806	2
Height, m	rs593133	NA	NA	T	C	0.839	-0.025	0.0037	1.5e-11	250801	T	C	-0.02905	0.7819	0.02355	0.2172	420531	45.5384	0.00018154	2
Height, m	rs6012799	NA	NA	T	C	0.217	-0.021	0.0035	2.8e-09	252937	T	C	-0.01194	0.2262	0.02319	0.6066	420531	35.3208	0.000139624	2
Height, m	rs6047319	NA	NA	A	G	0.658	-0.019	0.0032	1.2e-09	252386	A	G	-0.02364	0.6717	0.02075	0.2545	420531	36.9721	0.00014647	2
Height, m	rs606452	NA	NA	A	C	0.158	0.043	0.0043	1.9e-23	250425	A	C	-0.06459	0.1398	0.02793	0.02076	420531	99.5832	0.000397502	2
Height, m	rs6085662	NA	NA	C	G	0.336	0.02	0.0032	3e-10	250118	C	G	0.01434	0.3641	0.0202	0.4776	420531	39.6778	0.000158613	2
Height, m	rs625735	NA	NA	A	G	0.342	0.023	0.003	7.2e-15	253224	A	G	0.03035	0.4044	0.01981	0.1254	420531	60.55	0.000239061	2
Height, m	rs6435143	NA	NA	A	C	0.442	0.019	0.003	1.5e-10	252958	A	C	0.01774	0.4549	0.01955	0.3643	420531	41.0322	0.000162185	2
Height, m	rs6439168	NA	NA	A	G	0.183	-0.037	0.0036	7.7e-25	253122	A	G	-0.009464	0.2218	0.02334	0.6851	420531	105.937	0.000418348	2
Height, m	rs6441170	NA	NA	T	C	0.638	-0.022	0.003	9.7e-13	253214	T	C	0.01106	0.6343	0.02016	0.5834	420531	50.9091	0.000201013	2
Height, m	rs648831	NA	NA	T	C	0.492	0.031	0.003	2.6e-26	251161	T	C	-0.01581	0.5301	0.01957	0.4193	420531	112.656	0.000448343	2
Height, m	rs6544650	NA	NA	A	G	0.583	-0.018	0.003	4.2e-09	251946	A	G	-0.02289	0.5617	0.0196	0.2431	420531	34.5312	0.00013704	2
Height, m	rs6584575	NA	NA	A	G	0.08	0.034	0.0052	9.5e-11	247631	A	G	0.005979	0.09667	0.03297	0.8561	420531	41.9254	0.000169279	2
Height, m	rs6600365	NA	NA	T	C	0.6	-0.027	0.0029	1.7e-20	253237	T	C	0.01414	0.5629	0.01953	0.4692	420531	86.1271	0.000339992	2
Height, m	rs6601882	NA	NA	T	C	0.72	0.023	0.0038	6.4e-10	225006	T	C	-0.02688	0.6974	0.02149	0.2109	420531	38.1988	0.000169741	2
Height, m	rs6658835	NA	NA	A	G	0.767	-0.022	0.0034	3.6e-10	247800	A	G	-0.0207	0.7308	0.02198	0.3463	420531	39.3218	0.00015866	2
Height, m	rs6684205	NA	NA	A	G	0.814	-0.034	0.0032	1.5e-26	252175	A	G	-0.03876	0.7138	0.02146	0.07091	420531	113.747	0.000450863	2
Height, m	rs6691924	NA	NA	T	C	0.85	0.032	0.005	2.4e-10	250011	T	C	-0.03056	0.8843	0.03055	0.3172	420531	40.1138	0.000160424	2
Height, m	rs6713543	NA	NA	T	C	0.067	0.038	0.0055	3.9e-12	253035	T	C	-0.06878	0.07965	0.03589	0.05528	420531	48.1788	0.000190369	2
Height, m	rs6713865	NA	NA	A	G	0.817	0.031	0.004	5.3e-15	252126	A	G	-0.02203	0.8177	0.02508	0.3799	420531	61.1534	0.000242494	2
Height, m	rs6739772	NA	NA	A	G	0.233	-0.02	0.0032	1.4e-09	251096	A	G	0.02589	0.2873	0.02151	0.2287	420531	36.6716	0.000146026	2
Height, m	rs6838153	NA	NA	A	G	0.667	-0.022	0.0031	2.6e-12	253183	A	G	0.001733	0.6809	0.02082	0.9337	420531	48.9741	0.000193398	2
Height, m	rs6869670	NA	NA	T	C	0.892	-0.024	0.0041	4.5e-09	253051	T	C	0.08384	0.8461	0.02689	0.00182	420531	34.3969	0.000135911	2
Height, m	rs6903732	NA	NA	A	C	0.576	0.017	0.003	2.1e-08	253003	A	C	-0.03112	0.5301	0.01947	0.11	420531	31.4018	0.000124102	2
Height, m	rs6919321	NA	NA	A	G	0.625	0.021	0.003	4.7e-12	251431	A	G	-0.0345	0.6078	0.01993	0.0835	420531	47.8129	0.000190129	2
Height, m	rs6920372	NA	NA	A	G	0.364	-0.025	0.0029	1.7e-17	253178	A	G	-0.00563	0.4084	0.01973	0.7753	420531	72.4758	0.000286184	2
Height, m	rs6952113	NA	NA	A	G	0.375	-0.018	0.003	1.2e-09	253186	A	G	-0.02063	0.3861	0.01993	0.3005	420531	36.9721	0.000146007	2
Height, m	rs6962887	NA	NA	T	G	0.655	0.023	0.0034	6.1e-11	247638	T	G	0.007114	0.6933	0.02114	0.7364	420531	42.792	0.000172772	2
Height, m	rs6974574	NA	NA	A	T	0.255	-0.03	0.0034	9.9e-19	251203	A	T	-0.016	0.346	0.02038	0.4326	420531	78.0913	0.000310775	2
Height, m	rs7000226	NA	NA	C	G	0.29	0.023	0.0034	3.8e-11	253209	C	G	-0.01245	0.2378	0.0228	0.585	420531	43.7181	0.000172628	2
Height, m	rs7033487	NA	NA	T	C	0.775	0.037	0.0036	1.1e-24	252999	T	C	0.01788	0.8009	0.02431	0.4621	420531	105.229	0.000415759	2
Height, m	rs7033940	NA	NA	C	G	0.142	-0.024	0.0044	4.7e-08	253202	C	G	0.07378	0.1091	0.03117	0.01793	420531	29.8386	0.000117832	2
Height, m	rs7043114	NA	NA	T	C	0.517	-0.029	0.0029	1.8e-22	253188	T	C	0.00552	0.5562	0.01953	0.7775	420531	95.1291	0.000375587	2
Height, m	rs7069985	NA	NA	A	G	0.808	-0.023	0.0034	1.6e-11	253102	A	G	-0.01483	0.7839	0.02357	0.5293	420531	45.4119	0.000179391	2
Height, m	rs713140	NA	NA	A	G	0.683	0.018	0.003	4.7e-09	253085	A	G	-0.02837	0.6448	0.02035	0.1632	420531	34.3122	0.000135559	2
Height, m	rs7155279	NA	NA	T	G	0.342	-0.028	0.0031	4.2e-20	253156	T	G	-0.007085	0.3645	0.02017	0.7254	420531	84.3381	0.000333039	2
Height, m	rs7162825	NA	NA	T	C	0.517	0.016	0.0029	3.6e-08	253173	T	C	-0.009	0.5153	0.0194	0.6428	420531	30.3557	0.000119888	2
Height, m	rs717052	NA	NA	A	G	0.133	-0.025	0.0044	6.4e-09	243045	A	G	0.00747	0.147	0.02748	0.7857	420531	33.7115	0.000138687	2
Height, m	rs7178424	NA	NA	T	C	0.483	-0.021	0.003	5e-13	251772	T	C	0.01406	0.4495	0.01949	0.4705	420531	52.2105	0.000207331	2
Height, m	rs720390	NA	NA	A	G	0.383	0.035	0.0031	1.2e-29	251801	A	G	0.02464	0.3752	0.02004	0.2187	420531	127.9	0.000507687	2
Height, m	rs723149	NA	NA	A	G	0.467	0.021	0.0032	5.1e-11	239537	A	G	-0.00512	0.4366	0.01957	0.7936	420531	43.1424	0.000180077	2
Height, m	rs724016	NA	NA	A	G	0.517	-0.078	0.0029	3.2e-158	252972	A	G	-0.02131	0.5536	0.0195	0.2745	420531	719.282	0.00283529	2
Height, m	rs7261425	NA	NA	C	G	0.695	0.021	0.0034	1.8e-10	252419	C	G	0.02985	0.7217	0.02167	0.1685	420531	40.6759	0.00016112	2
Height, m	rs7273787	NA	NA	A	G	0.667	-0.022	0.0031	2.8e-12	252343	A	G	-0.01632	0.6544	0.02041	0.4238	420531	48.8288	0.000193466	2
Height, m	rs7274811	NA	NA	T	G	0.2	-0.045	0.0035	5.5e-38	252287	T	G	0.003544	0.2589	0.02213	0.8727	420531	166.066	0.000657816	2
Height, m	rs7319045	NA	NA	A	G	0.39	0.024	0.003	8.4e-15	251823	A	G	-0.01438	0.3686	0.02009	0.4743	420531	60.2466	0.000239186	2
Height, m	rs7319446	NA	NA	A	G	0.258	-0.023	0.0035	3.4e-11	253139	A	G	-0.01355	0.2307	0.02302	0.556	420531	43.9358	0.000173535	2
Height, m	rs745749	NA	NA	A	G	0.692	0.023	0.0033	4.3e-12	236314	A	G	-0.03355	0.6642	0.02067	0.1045	420531	47.9877	0.000203028	2
Height, m	rs7466269	NA	NA	A	G	0.667	0.033	0.0031	1e-27	253058	A	G	0.05126	0.647	0.02031	0.01163	420531	119.12	0.000470504	2
Height, m	rs7517682	NA	NA	A	G	0.585	-0.023	0.003	3.6e-14	251186	A	G	-0.00222	0.5741	0.01962	0.9099	420531	57.3825	0.000228396	2
Height, m	rs7536458	NA	NA	T	G	0.667	0.043	0.0034	1.8e-36	251417	T	G	-0.002437	0.739	0.02208	0.9121	420531	159.128	0.000632529	2
Height, m	rs7542242	NA	NA	T	C	0.317	-0.018	0.0033	3.8e-08	253194	T	C	0.02655	0.3284	0.02091	0.2043	420531	30.2508	0.000119463	2
Height, m	rs7551732	NA	NA	A	T	0.623	0.027	0.003	6.3e-20	253076	A	T	-0.04637	0.5842	0.0197	0.0186	420531	83.5363	0.000329977	2
Height, m	rs7567288	NA	NA	T	C	0.81	-0.029	0.0038	3e-14	253038	T	C	-0.0598	0.8095	0.02468	0.0154	420531	57.7412	0.000228141	2
Height, m	rs7586126	NA	NA	A	G	0.9	0.036	0.0053	1e-11	253225	A	G	0.01609	0.92871	0.03797	0.6718	420531	46.3328	0.000182939	2
Height, m	rs7590738	NA	NA	A	G	0.675	-0.022	0.003	1.1e-13	251004	A	G	0.0003233	0.5735	0.01962	0.9869	420531	55.1859	0.000219814	2
Height, m	rs7701414	NA	NA	A	G	0.517	-0.037	0.003	1.3e-34	252181	A	G	0.00292	0.5403	0.01947	0.8808	420531	150.617	0.000596907	2
Height, m	rs7751325	NA	NA	T	C	0.456	0.017	0.003	3.1e-08	250689	T	C	-0.02853	0.4527	0.01948	0.1431	420531	30.6458	0.000122232	2
Height, m	rs7759938	NA	NA	T	C	0.636	-0.044	0.0032	2.6e-43	250918	T	C	0.03233	0.6778	0.02076	0.1194	420531	190.473	0.000758534	2
Height, m	rs7774834	NA	NA	A	C	0.492	0.018	0.0029	4.9e-10	252179	A	C	-0.01381	0.5163	0.01944	0.4773	420531	38.7197	0.000153518	2
Height, m	rs7849585	NA	NA	T	G	0.317	0.036	0.0032	1.1e-29	252183	T	G	-0.04567	0.3331	0.02059	0.02656	420531	128.073	0.000507603	2
Height, m	rs7870253	NA	NA	A	T	0.233	0.042	0.0035	3.3e-33	253221	A	T	0.04242	0.2192	0.02347	0.07068	420531	144.188	0.000569096	2
Height, m	rs7899004	NA	NA	T	C	0.558	0.025	0.0029	7e-17	253039	T	C	0.01795	0.572	0.0196	0.3598	420531	69.6827	0.000275309	2
Height, m	rs7935997	NA	NA	A	G	0.557	-0.024	0.0031	6e-15	247141	A	G	-0.01579	0.5866	0.01984	0.426	420531	60.9092	0.000246397	2
Height, m	rs7941132	NA	NA	T	G	0.958	-0.042	0.0059	1.3e-12	251777	T	G	-0.1031	0.93639	0.03977	0.009513	420531	50.3343	0.000199878	2
Height, m	rs7980687	NA	NA	A	G	0.183	0.039	0.0037	1e-26	252872	A	G	-0.02666	0.2045	0.0241	0.2687	420531	114.551	0.000452799	2
Height, m	rs798497	NA	NA	A	G	0.712	0.057	0.0032	2.2e-71	253054	A	G	0.03817	0.6996	0.02116	0.07122	420531	319.369	0.00126048	2
Height, m	rs8003738	NA	NA	A	G	0.203	-0.023	0.0036	1.8e-10	253225	A	G	-0.02407	0.1939	0.02457	0.3273	420531	40.6759	0.000160607	2
Height, m	rs8017130	NA	NA	A	G	0.358	-0.023	0.0034	1e-11	231940	A	G	0.03692	0.3138	0.02102	0.07908	420531	46.3332	0.000199726	2
Height, m	rs8052560	NA	NA	A	C	0.783	0.036	0.0044	3.8e-16	238057	A	C	-0.01946	0.7642	0.02285	0.3944	420531	66.3467	0.000278626	2
Height, m	rs8058684	NA	NA	A	G	0.308	0.021	0.0032	1.2e-10	252793	A	G	-0.03424	0.3017	0.02111	0.1049	420531	41.4685	0.000164016	2
Height, m	rs806100	NA	NA	T	C	0.433	0.018	0.003	5.4e-10	253236	T	C	-0.007843	0.4586	0.01944	0.6866	420531	38.5301	0.000152129	2
Height, m	rs8090312	NA	NA	A	G	0.75	0.024	0.0034	3.3e-13	250001	A	G	0.03185	0.6854	0.02093	0.1282	420531	53.0267	0.000212063	2
Height, m	rs8097893	NA	NA	A	G	0.933	0.042	0.0068	4.6e-10	252512	A	G	-0.03761	0.95735	0.04793	0.4326	420531	38.8431	0.000153804	2
Height, m	rs8103992	NA	NA	A	C	0.22	0.029	0.0037	1.2e-14	253081	A	C	-0.04541	0.1991	0.02435	0.06221	420531	59.5444	0.000235225	2
Height, m	rs817300	NA	NA	A	G	0.035	-0.085	0.0069	4.3e-34	227828	A	G	0.02229	0.07489	0.03691	0.5458	420531	148.244	0.000650265	2
Height, m	rs822553	NA	NA	A	G	0.233	0.03	0.0039	2.2e-14	230012	A	G	-0.03653	0.263	0.02205	0.09764	420531	58.3521	0.00025363	2
Height, m	rs8413	NA	NA	T	C	0.475	-0.023	0.003	2.6e-14	252900	T	C	0.01833	0.5627	0.01954	0.3481	420531	58.0227	0.000229379	2
Height, m	rs862034	NA	NA	A	G	0.49	-0.028	0.003	6.4e-20	251208	A	G	0.03742	0.3554	0.02027	0.06485	420531	83.5052	0.000332307	2
Height, m	rs888403	NA	NA	A	G	0.633	-0.019	0.0033	9.3e-09	248967	A	G	0.02417	0.6446	0.02032	0.2342	420531	32.9846	0.000132469	2
Height, m	rs897080	NA	NA	T	C	0.746	-0.028	0.0034	1.6e-16	250065	T	C	0.04193	0.77	0.02306	0.06897	420531	68.052	0.000272065	2
Height, m	rs913000	NA	NA	T	C	0.342	0.024	0.0033	5.5e-13	240930	T	C	-0.004356	0.2936	0.02151	0.8395	420531	52.0235	0.000215883	2
Height, m	rs9217	NA	NA	T	C	0.608	-0.028	0.003	4.6e-20	252909	T	C	-0.02032	0.6379	0.02021	0.3148	420531	84.1582	0.000332653	2
Height, m	rs927381	NA	NA	T	C	0.593	0.022	0.003	4.1e-13	252195	T	C	-0.003574	0.5729	0.01963	0.8555	420531	52.6003	0.000208528	2
Height, m	rs9291926	NA	NA	T	G	0.483	0.019	0.0031	3.4e-10	251247	T	G	0.03287	0.4673	0.01947	0.09132	420531	39.4334	0.000156927	2
Height, m	rs9292468	NA	NA	T	C	0.475	0.036	0.003	1.5e-33	253017	T	C	-0.009378	0.3996	0.01982	0.636	420531	145.755	0.000575742	2
Height, m	rs9389986	NA	NA	A	T	0.254	-0.052	0.0033	1.9e-56	253216	A	T	0.005668	0.2847	0.0215	0.7921	420531	250.747	0.000989277	2
Height, m	rs9479130	NA	NA	A	C	0.592	-0.031	0.003	5.1e-25	251771	A	C	0.01533	0.5435	0.01952	0.4323	420531	106.753	0.000423834	2
Height, m	rs955748	NA	NA	A	G	0.319	-0.028	0.0034	3.1e-16	253181	A	G	0.007985	0.2406	0.02268	0.7248	420531	66.7476	0.000263568	2
Height, m	rs9568328	NA	NA	A	T	0.99	-0.051	0.0063	3.7e-16	237507	A	T	0.04544	0.8974	0.03207	0.1566	420531	66.3993	0.000279492	2
Height, m	rs958225	NA	NA	A	T	0.058	0.046	0.0079	6.8e-09	234001	A	T	-0.012	0.05717	0.04201	0.7753	420531	33.5937	0.000143543	2
Height, m	rs960006	NA	NA	T	C	0.474	-0.02	0.0033	1e-09	197772	T	C	0.04654	0.5183	0.01947	0.01682	420531	37.3285	0.000188711	2
Height, m	rs9600340	NA	NA	A	G	0.458	-0.019	0.003	1.8e-10	253056	A	G	-0.01927	0.4315	0.01971	0.328	420531	40.6759	0.000160714	2
Height, m	rs9650315	NA	NA	T	G	0.125	-0.061	0.0045	1.5e-41	252855	T	G	0.03159	0.1299	0.02882	0.273	420531	182.399	0.000720844	2
Height, m	rs9782976	NA	NA	T	C	0.125	-0.028	0.005	1.9e-08	253114	T	C	0.06525	0.0887	0.03401	0.05506	420531	31.5962	0.000124815	2
Height, m	rs9816693	NA	NA	C	G	0.155	0.031	0.004	3.2e-15	253163	C	G	0.007901	0.1823	0.02512	0.7531	420531	62.1471	0.000245424	2
Height, m	rs9825936	NA	NA	T	C	0.28	0.019	0.0034	1.2e-08	253206	T	C	-0.01048	0.2351	0.02292	0.6475	420531	32.489	0.000128295	2
Height, m	rs9825951	NA	NA	A	T	0.6	-0.022	0.0031	2.6e-12	250997	A	T	0.01204	0.634	0.02033	0.5535	420531	48.9742	0.000195082	2
Height, m	rs9834893	NA	NA	C	G	0.933	-0.038	0.0058	6.6e-11	253220	C	G	-0.07201	0.9365	0.0398	0.07042	420531	42.6377	0.000168355	2
Height, m	rs9893629	NA	NA	T	C	0.683	0.02	0.0036	1e-08	242191	T	C	0.007129	0.6551	0.02056	0.7288	420531	32.8435	0.000135593	2
Height, m	rs989393	NA	NA	T	C	0.7	0.022	0.0032	3.3e-11	253005	T	C	-0.01728	0.7111	0.0214	0.4193	420531	43.9943	0.000173858	2
Height, m	rs991946	NA	NA	T	C	0.5	-0.021	0.0029	8.4e-13	251381	T	C	-0.03642	0.479	0.01944	0.06104	420531	51.1917	0.000203602	2
Height, m	rs997400	NA	NA	T	C	0.475	-0.026	0.0029	1e-18	252922	T	C	-0.001815	0.4453	0.01954	0.926	420531	78.0714	0.000308585	2
Height, m	rs9977276	NA	NA	T	G	0.25	-0.022	0.0035	2.9e-10	252874	T	G	0.01359	0.2263	0.0232	0.5581	420531	39.744	0.000157146	2
Height, m	rs9993613	NA	NA	T	G	0.509	0.03	0.0029	4.5e-24	252534	T	G	0.03291	0.4741	0.01944	0.09039	420531	102.437	0.000405476	2
Height, m	rs999474	NA	NA	A	G	0.457	0.022	0.003	1.1e-13	253142	A	G	0.04985	0.4334	0.01955	0.01078	420531	55.1858	0.000217958	2
Body fat percentage, %	rs2943652	2	226816690	C	T	0.37	0.03	0.005	1.3e-09	87914	C	T	-0.06266	0.3544	0.02028	0.002006	420531	36.8212	0.000418666	2
Body fat percentage, %	rs6738627	2	165252696	A	G	0.37	0.03	0.005	1.8e-08	76338	A	G	-0.03477	0.3574	0.02026	0.08613	420531	31.706	0.000415175	2
Body fat percentage, %	rs6857	19	5084094	C	T	0.83	0.053	0.009	6.8e-10	60210	C	T	0.06735	0.8283	0.02582	0.009092	420531	38.0896	0.000632233	2
Body fat percentage, %	rs693839	13	79856289	C	T	0.31	0.03	0.005	9.3e-09	88773	C	T	0.03993	0.2964	0.02126	0.06033	420531	32.9886	0.000371477	2
Body fat percentage, %	rs9906944	17	44446419	C	T	0.66	0.035	0.006	1.9e-08	64032	C	T	-0.008018	0.6606	0.02056	0.6965	420531	31.6022	0.00049331	2
LDL cholesterol, mg/dL	rs10184376	2	158442005	T	C	0.0737	-0.0271297	0.00310033	2.12e-18	842624	T	C	-0.0111	0.07559	0.03658	0.7616	420531	76.5751	9.09e-05	2
LDL cholesterol, mg/dL	rs10184673	2	169827796	G	A	0.409	0.0195289	0.00168475	4.55e-31	842537	G	A	0.002061	0.3962	0.01987	0.9174	420531	134.363	0.00015945	2
LDL cholesterol, mg/dL	rs10193634	2	64933985	C	A	0.391	-0.012354	0.00171688	6.22e-13	829304	C	A	0.03892	0.3866	0.01995	0.05116	420531	51.7762	6.24e-05	2
LDL cholesterol, mg/dL	rs10229853	7	155022821	G	A	0.0873	0.0176328	0.00298145	3.34e-09	842633	G	A	0.001748	0.074	0.03733	0.9627	420531	34.9748	4.15e-05	2
LDL cholesterol, mg/dL	rs10260606	7	44584551	C	G	0.201	0.0429168	0.00211491	1.5e-91	813753	C	G	-0.01682	0.1823	0.02509	0.5027	420531	411.783	0.000505774	2
LDL cholesterol, mg/dL	rs10263252	7	1049949	A	G	0.208	-0.0214609	0.00203385	4.98e-26	835854	A	G	-0.03896	0.2142	0.02368	0.0999	420531	111.342	0.00013319	2
LDL cholesterol, mg/dL	rs1031101	10	54533360	G	A	0.142	0.0130442	0.00232974	2.16e-08	842633	G	A	-0.07019	0.1425	0.02777	0.0115	420531	31.3451	3.72e-05	2
LDL cholesterol, mg/dL	rs1044573	20	25206654	G	A	0.495	0.00985364	0.00167778	4.28e-09	836905	G	A	0.009298	0.4944	0.01941	0.632	420531	34.492	4.12e-05	2
LDL cholesterol, mg/dL	rs10462024	17	8051639	G	A	0.415	0.0104118	0.00173948	2.16e-09	824484	G	A	-0.00893	0.4358	0.0197	0.6504	420531	35.8237	4.34e-05	2
LDL cholesterol, mg/dL	rs10761750	10	65128619	A	G	0.488	0.0148955	0.00164715	1.52e-19	842629	A	G	0.03765	0.4727	0.01945	0.05282	420531	81.7814	9.7e-05	2
LDL cholesterol, mg/dL	rs10814052	9	33853571	A	C	0.162	0.0121709	0.00223167	4.93e-08	841816	A	C	-0.01524	0.1708	0.02588	0.556	420531	29.7441	3.53e-05	2
LDL cholesterol, mg/dL	rs10818580	9	124415022	A	G	0.263	0.011009	0.00189063	5.78e-09	837412	A	G	0.02107	0.2614	0.02219	0.3423	420531	33.9073	4.05e-05	2
LDL cholesterol, mg/dL	rs10832956	11	18645668	T	C	0.279	-0.0211529	0.00182597	4.94e-31	839210	T	C	0.04322	0.2572	0.02219	0.05144	420531	134.2	0.000159887	2
LDL cholesterol, mg/dL	rs10858093	1	109949756	T	C	0.0234	0.0500545	0.0061159	2.74e-16	830998	T	C	0.0489	0.0332	0.05546	0.3779	420531	66.982	8.06e-05	2
LDL cholesterol, mg/dL	rs10903129	1	25768937	A	G	0.458	-0.0246873	0.00163621	1.94e-51	842628	A	G	0.01132	0.441	0.01951	0.5617	420531	227.65	0.000270095	2
LDL cholesterol, mg/dL	rs10910522	1	235011725	A	G	0.433	-0.0110832	0.00168345	4.59e-11	809327	A	G	-0.0006886	0.4204	0.01974	0.9722	420531	43.3446	5.36e-05	2
LDL cholesterol, mg/dL	rs10932008	2	204048840	G	A	0.184	-0.0245058	0.00220784	1.26e-28	800744	G	A	-0.00442	0.1919	0.02482	0.8587	420531	123.201	0.000153835	2
LDL cholesterol, mg/dL	rs10936349	3	100453859	T	C	0.341	0.0111891	0.00179982	5.07e-10	830209	T	C	0.001144	0.3474	0.02033	0.9551	420531	38.6501	4.66e-05	2
LDL cholesterol, mg/dL	rs11000443	10	74665640	A	C	0.0433	-0.0230389	0.00399798	8.28e-09	842633	A	C	0.05164	0.04339	0.04766	0.2786	420531	33.2082	3.94e-05	2
LDL cholesterol, mg/dL	rs11057841	12	125316743	T	C	0.142	0.0205123	0.00237329	5.48e-18	835092	T	C	0.01991	0.1398	0.0285	0.4848	420531	74.6999	8.94e-05	2
LDL cholesterol, mg/dL	rs11075253	16	15148646	A	C	0.302	0.0105616	0.00181806	6.27e-09	826118	A	C	-0.05496	0.2974	0.02126	0.009737	420531	33.749	4.09e-05	2
LDL cholesterol, mg/dL	rs1109375	19	10914719	G	C	0.17	-0.0708185	0.00217637	1e-200	838108	G	C	-0.01892	0.1884	0.02482	0.4458	420531	913.763	0.00108908	2
LDL cholesterol, mg/dL	rs11105294	12	89858839	A	G	0.339	0.0123242	0.00175727	2.33e-12	830192	A	G	0.01199	0.3463	0.02041	0.557	420531	49.1844	5.92e-05	2
LDL cholesterol, mg/dL	rs11159099	14	75235397	G	A	0.461	-0.00950962	0.00166729	1.17e-08	834891	G	A	-0.0008719	0.4641	0.01943	0.9642	420531	32.5361	3.9e-05	2
LDL cholesterol, mg/dL	rs11175540	12	40586295	A	T	0.0647	0.0261065	0.00341478	2.09e-14	812641	A	T	-0.009653	0.06919	0.03831	0.8011	420531	58.4455	7.19e-05	2
LDL cholesterol, mg/dL	rs11206517	1	55526428	G	T	0.0393	0.0811491	0.00429602	1.4e-79	842599	G	T	0.01584	0.03262	0.05467	0.772	420531	356.801	0.000423275	2
LDL cholesterol, mg/dL	rs112170089	6	160502019	A	G	0.0164	0.0550129	0.00760999	4.86e-13	705308	A	G	0.03419	0.02133	0.07	0.6252	420531	52.2607	7.41e-05	2
LDL cholesterol, mg/dL	rs1123571	1	2326009	A	G	0.473	-0.0111135	0.00169327	5.26e-11	808038	A	G	-0.0433	0.4625	0.0195	0.02637	420531	43.078	5.33e-05	2
LDL cholesterol, mg/dL	rs112575086	4	54429890	T	C	0.121	-0.0154593	0.00250629	6.91e-10	842629	T	C	-0.02929	0.1168	0.03024	0.3328	420531	38.0459	4.51e-05	2
LDL cholesterol, mg/dL	rs113330691	19	45295886	A	G	0.0327	-0.230122	0.00455127	1e-200	836850	A	G	0.04709	0.03549	0.05286	0.373	420531	913.763	0.00109072	2
LDL cholesterol, mg/dL	rs113371168	6	11837368	A	G	0.0678	-0.018493	0.0032589	1.39e-08	841821	A	G	0.02106	0.07283	0.0373	0.5723	420531	32.2013	3.83e-05	2
LDL cholesterol, mg/dL	rs113548930	7	44847350	A	T	0.0374	0.0267463	0.00451139	3.05e-09	809531	A	T	0.02433	0.04064	0.0491	0.6203	420531	35.1517	4.34e-05	2
LDL cholesterol, mg/dL	rs1136348	1	16661427	T	C	0.154	-0.0133317	0.00234493	1.31e-08	841624	T	C	-0.02552	0.1638	0.02643	0.3343	420531	32.3164	3.84e-05	2
LDL cholesterol, mg/dL	rs113776580	5	74950420	A	G	0.0143	0.0461953	0.00689891	2.14e-11	841643	A	G	0.04062	0.01232	0.08817	0.6451	420531	44.8383	5.33e-05	2
LDL cholesterol, mg/dL	rs115458560	1	110061974	C	T	0.0141	-0.0465888	0.00742392	3.49e-10	835480	C	T	-0.04567	0.01869	0.07189	0.5252	420531	39.3792	4.71e-05	2
LDL cholesterol, mg/dL	rs11601507	11	5701074	A	C	0.07	0.0404129	0.00317615	4.36e-37	841664	A	C	0.03733	0.06849	0.03775	0.3226	420531	161.896	0.000192315	2
LDL cholesterol, mg/dL	rs11620731	14	70817141	T	C	0.147	-0.0249009	0.00232814	1.07e-26	837502	T	C	0.01428	0.1437	0.02773	0.6067	420531	114.391	0.000136567	2
LDL cholesterol, mg/dL	rs11621792	14	24871926	T	C	0.448	0.0207703	0.00168904	9.39e-35	826464	T	C	0.0005477	0.4529	0.0196	0.9777	420531	151.218	0.000182937	2
LDL cholesterol, mg/dL	rs116276872	1	110068291	T	C	0.0188	-0.0547903	0.00646155	2.26e-17	834362	T	C	0.008769	0.02204	0.06595	0.8942	420531	71.9033	8.62e-05	2
LDL cholesterol, mg/dL	rs11635502	15	63771730	A	G	0.306	0.0126574	0.00179194	1.62e-12	842632	A	G	-0.0157	0.3107	0.02103	0.4555	420531	49.8974	5.92e-05	2
LDL cholesterol, mg/dL	rs11638576	15	75260387	A	G	0.396	0.0145632	0.00175695	1.14e-16	825292	A	G	-0.007879	0.4306	0.01967	0.6887	420531	68.7111	8.32e-05	2
LDL cholesterol, mg/dL	rs11650379	17	29460252	G	A	0.0128	-0.0474849	0.00769225	6.7e-10	824052	G	A	-0.01348	0.0148	0.08207	0.8695	420531	38.1061	4.62e-05	2
LDL cholesterol, mg/dL	rs11673465	19	59038895	C	T	0.21	0.0160463	0.00207508	1.05e-14	825293	C	T	-0.006009	0.2099	0.02393	0.8017	420531	59.8001	7.25e-05	2
LDL cholesterol, mg/dL	rs11673631	19	45225423	C	G	0.0382	0.0517462	0.00442892	1.54e-31	836782	C	G	0.1105	0.04318	0.04887	0.02374	420531	136.514	0.000163116	2
LDL cholesterol, mg/dL	rs11691033	2	44229762	T	A	0.324	-0.0112346	0.00174821	1.31e-10	842603	T	A	-0.01547	0.3144	0.021	0.4614	420531	41.2936	4.9e-05	2
LDL cholesterol, mg/dL	rs1169288	12	121416650	C	A	0.326	0.0354218	0.00175362	9.94e-91	841612	C	A	-0.03522	0.3136	0.02102	0.09377	420531	408.01	0.000484562	2
LDL cholesterol, mg/dL	rs117142879	19	45305584	T	C	0.0167	0.0641734	0.00698563	4.06e-20	833603	T	C	0.1529	0.02	0.06916	0.02703	420531	84.391	0.000101226	2
LDL cholesterol, mg/dL	rs11754773	6	34577257	G	A	0.0977	-0.0273568	0.00275938	3.61e-23	841788	G	A	-0.02098	0.09415	0.0334	0.5298	420531	98.2921	0.000116753	2
LDL cholesterol, mg/dL	rs117590445	20	61321110	T	C	0.014	-0.043959	0.00763359	8.48e-09	820855	T	C	0.02347	0.02054	0.06789	0.7296	420531	33.1618	4.04e-05	2
LDL cholesterol, mg/dL	rs11761517	7	158532706	T	C	0.458	-0.0104122	0.00171188	1.18e-09	805665	T	C	-0.02419	0.4676	0.01952	0.2152	420531	37.0021	4.59e-05	2
LDL cholesterol, mg/dL	rs117733303	6	160922870	G	A	0.0171	0.141976	0.00634571	7.13e-111	841753	G	A	-0.08924	0.01857	0.07196	0.2149	420531	500.574	0.000594328	2
LDL cholesterol, mg/dL	rs1177809	3	12466490	G	A	0.344	-0.0235628	0.00173211	3.82e-42	832755	G	A	0.01456	0.3461	0.0204	0.4756	420531	185.054	0.00022217	2
LDL cholesterol, mg/dL	rs11787335	8	145044104	T	C	0.353	0.0238304	0.00173881	9.48e-43	833060	T	C	-0.02488	0.3591	0.02028	0.2199	420531	187.826	0.000225415	2
LDL cholesterol, mg/dL	rs118039278	6	160985526	A	G	0.0637	0.111285	0.00338885	1e-200	840055	A	G	0.0438	0.08033	0.03589	0.2223	420531	913.763	0.00108656	2
LDL cholesterol, mg/dL	rs11846704	14	35186694	T	C	0.267	-0.0123206	0.00184495	2.42e-11	842549	T	C	0.03708	0.2675	0.022	0.09184	420531	44.5975	5.29e-05	2
LDL cholesterol, mg/dL	rs11846741	14	64238580	G	A	0.0742	0.0171114	0.00313544	4.83e-08	841747	G	A	0.01614	0.07813	0.03617	0.6554	420531	29.7838	3.54e-05	2
LDL cholesterol, mg/dL	rs11870935	17	45732605	G	A	0.491	0.0248758	0.00164627	1.38e-51	842619	G	A	-0.006931	0.4849	0.01941	0.7211	420531	228.328	0.000270902	2
LDL cholesterol, mg/dL	rs11999532	9	139371405	C	G	0.267	-0.014828	0.0018434	8.71e-16	836905	C	G	-0.01371	0.2759	0.02167	0.5271	420531	64.7026	7.73e-05	2
LDL cholesterol, mg/dL	rs12016920	13	114639025	C	T	0.192	-0.0168089	0.00214556	4.72e-15	829436	C	T	-0.0007362	0.1951	0.02462	0.9761	420531	61.374	7.4e-05	2
LDL cholesterol, mg/dL	rs12054451	3	122064369	G	T	0.26	0.0150594	0.00186614	7.04e-16	842630	G	T	-0.03669	0.2584	0.02228	0.09964	420531	65.122	7.73e-05	2
LDL cholesterol, mg/dL	rs12055389	6	161091952	T	C	0.0592	-0.0284206	0.00349987	4.64e-16	842485	T	C	-0.1165	0.05352	0.04364	0.007581	420531	65.9437	7.83e-05	2
LDL cholesterol, mg/dL	rs12086676	1	55738663	T	C	0.174	-0.0265241	0.00217495	3.29e-34	842632	T	C	-0.01779	0.1718	0.02576	0.4899	420531	148.727	0.000176472	2
LDL cholesterol, mg/dL	rs12208357	6	160543148	T	C	0.0694	0.0593462	0.00316784	2.62e-78	842626	T	C	-0.03411	0.06992	0.03836	0.3739	420531	350.959	0.000416334	2
LDL cholesterol, mg/dL	rs12271225	11	5690544	T	A	0.133	0.0159691	0.0023982	2.76e-11	841819	T	A	-0.04281	0.1411	0.02789	0.1248	420531	44.3401	5.27e-05	2
LDL cholesterol, mg/dL	rs12320328	12	25408464	G	A	0.0824	-0.0257293	0.0029879	7.23e-18	842634	G	A	0.01237	0.0838	0.03491	0.723	420531	74.1528	8.8e-05	2
LDL cholesterol, mg/dL	rs12445804	16	11706100	A	G	0.077	0.0290581	0.00316767	4.59e-20	834346	A	G	0.05458	0.0748	0.03726	0.1429	420531	84.1484	0.000100846	2
LDL cholesterol, mg/dL	rs12451056	17	76396188	T	C	0.143	-0.0203727	0.0023154	1.38e-18	841819	T	C	-0.003633	0.1473	0.02744	0.8947	420531	77.423	9.2e-05	2
LDL cholesterol, mg/dL	rs12454507	18	77825981	G	A	0.288	0.0106499	0.00189805	2.01e-08	717662	G	A	0.0201	0.2784	0.02166	0.3533	420531	31.4849	4.39e-05	2
LDL cholesterol, mg/dL	rs1250259	2	216300482	T	A	0.264	-0.0174669	0.00188932	2.35e-20	841821	T	A	-0.01269	0.2646	0.02203	0.5646	420531	85.472	0.000101522	2
LDL cholesterol, mg/dL	rs12533280	7	36171953	T	C	0.2	0.015997	0.00206326	8.96e-15	841822	T	C	0.03982	0.1845	0.02503	0.1116	420531	60.1122	7.14e-05	2
LDL cholesterol, mg/dL	rs12551960	9	19267440	T	C	0.0794	0.0333328	0.00314515	3.04e-26	842612	T	C	-0.02112	0.07693	0.03646	0.5624	420531	112.32	0.000133283	2
LDL cholesterol, mg/dL	rs12657266	5	156396003	C	T	0.365	-0.0325582	0.00169486	3.05e-82	839179	C	T	0.007702	0.3645	0.02014	0.7022	420531	369.026	0.000439554	2
LDL cholesterol, mg/dL	rs12732125	1	55470153	T	C	0.0182	-0.206366	0.00635354	1e-200	836591	T	C	0.1623	0.02022	0.06908	0.0188	420531	913.763	0.00109106	2
LDL cholesterol, mg/dL	rs12924886	16	72075593	T	A	0.192	0.0542273	0.00207781	3.81e-150	838272	T	A	-0.01014	0.1888	0.02486	0.6835	420531	681.122	0.000811873	2
LDL cholesterol, mg/dL	rs13005230	2	21914611	A	C	0.0962	-0.0200141	0.00331329	1.54e-09	782327	A	C	0.006915	0.1077	0.03235	0.8307	420531	36.483	4.66e-05	2
LDL cholesterol, mg/dL	rs13057311	22	50878196	A	G	0.267	-0.0121111	0.00190875	2.22e-10	827099	A	G	0.004514	0.2728	0.02183	0.8361	420531	40.2628	4.87e-05	2
LDL cholesterol, mg/dL	rs13108218	4	3443931	A	G	0.387	0.0164271	0.00174087	3.87e-21	824484	A	G	-0.03751	0.3826	0.02014	0.06253	420531	89.0395	0.000107983	2
LDL cholesterol, mg/dL	rs13112099	4	69537733	G	T	0.471	0.0113568	0.00185108	8.5e-10	749697	G	T	-0.01213	0.475	0.01942	0.5321	420531	37.6419	5.02e-05	2
LDL cholesterol, mg/dL	rs13161656	5	141916867	C	T	0.108	0.0224598	0.00265533	2.71e-17	841815	C	T	0.06064	0.1077	0.03139	0.05342	420531	71.545	8.5e-05	2
LDL cholesterol, mg/dL	rs13189347	5	122828560	C	A	0.448	-0.016538	0.00165943	2.15e-23	841710	C	A	-0.02322	0.4516	0.0195	0.2338	420531	99.3184	0.000117982	2
LDL cholesterol, mg/dL	rs13357800	5	156422653	C	T	0.426	-0.00913704	0.00166485	4.06e-08	831903	C	T	-0.01301	0.4368	0.01963	0.5075	420531	30.1206	3.62e-05	2
LDL cholesterol, mg/dL	rs13379043	14	74250126	C	T	0.268	-0.016173	0.00184719	2.03e-18	834094	C	T	-0.004692	0.2788	0.02201	0.8312	420531	76.6607	9.19e-05	2
LDL cholesterol, mg/dL	rs13403394	2	21942492	T	C	0.0316	-0.0281565	0.00467516	1.72e-09	839341	T	C	-0.02635	0.03075	0.05639	0.6402	420531	36.2676	4.32e-05	2
LDL cholesterol, mg/dL	rs1375131	2	135954797	C	T	0.341	0.020758	0.00211485	9.67e-23	698625	C	T	0.01335	0.2651	0.02252	0.5535	420531	96.3411	0.000137882	2
LDL cholesterol, mg/dL	rs138204164	4	120123417	G	C	0.135	-0.0137907	0.0024196	1.2e-08	841818	G	C	0.06066	0.1254	0.02926	0.03816	420531	32.4869	3.86e-05	2
LDL cholesterol, mg/dL	rs138335	22	41227086	C	G	0.347	0.0127459	0.00178452	9.17e-13	824251	C	G	0.008289	0.342	0.02052	0.6862	420531	51.0142	6.19e-05	2
LDL cholesterol, mg/dL	rs138483078	1	55489240	A	G	0.142	0.0329718	0.00235618	1.7e-44	839100	A	G	0.006937	0.1479	0.02742	0.8003	420531	195.827	0.000233324	2
LDL cholesterol, mg/dL	rs138692741	19	45467132	T	C	0.0351	0.0689244	0.00481259	1.6e-46	831941	T	C	0.001436	0.03546	0.0538	0.9787	420531	205.113	0.000246487	2
LDL cholesterol, mg/dL	rs140488605	2	44063346	T	C	0.0424	0.0745369	0.00444486	4.1e-63	831941	T	C	0.02424	0.04884	0.04742	0.6092	420531	281.206	0.000337899	2
LDL cholesterol, mg/dL	rs144900553	19	10798974	T	C	0.0136	-0.157835	0.00762517	3.52e-95	836412	T	C	-0.02274	0.02141	0.06949	0.7435	420531	428.458	0.000511996	2
LDL cholesterol, mg/dL	rs146275714	19	45365447	A	G	0.0283	0.173572	0.00538056	1e-200	837112	A	G	-0.1037	0.02163	0.071	0.1441	420531	913.763	0.00109038	2
LDL cholesterol, mg/dL	rs146534110	6	160578069	T	G	0.0108	0.0745757	0.00815089	5.73e-20	840465	T	G	-0.07126	0.01335	0.08448	0.399	420531	83.7098	9.96e-05	2
LDL cholesterol, mg/dL	rs147654565	12	21029965	A	G	0.0323	-0.0283018	0.00466933	1.35e-09	842584	A	G	0.01862	0.0345	0.05372	0.7289	420531	36.7397	4.36e-05	2
LDL cholesterol, mg/dL	rs148601586	19	45346666	G	C	0.0106	0.138212	0.00821722	1.75e-63	831464	G	C	0.1597	0.01368	0.08582	0.06273	420531	282.903	0.000340132	2
LDL cholesterol, mg/dL	rs150474434	2	118845121	A	G	0.0919	-0.042255	0.00284724	7.99e-50	842548	A	G	0.03046	0.1015	0.03223	0.3446	420531	220.247	0.000261338	2
LDL cholesterol, mg/dL	rs150688657	17	7505801	A	G	0.103	0.0211834	0.00274324	1.14e-14	841730	A	G	-0.0096	0.1026	0.03217	0.7654	420531	59.6382	7.08e-05	2
LDL cholesterol, mg/dL	rs1556857	6	116325559	C	T	0.399	-0.0154386	0.00166483	1.8e-20	842624	C	T	0.02554	0.4234	0.01961	0.1927	420531	85.9993	0.000102051	2
LDL cholesterol, mg/dL	rs1571536	9	92215638	T	C	0.485	0.00900151	0.0016427	4.26e-08	841736	T	C	-0.004305	0.4817	0.01957	0.8259	420531	30.0273	3.57e-05	2
LDL cholesterol, mg/dL	rs1584688	3	160267858	C	T	0.449	0.0129744	0.0017073	2.98e-14	830171	C	T	0.03663	0.4559	0.01948	0.06007	420531	57.7476	6.96e-05	2
LDL cholesterol, mg/dL	rs16861497	3	186731327	T	G	0.395	-0.0098579	0.00167948	4.37e-09	830012	T	G	-6.77e-05	0.3864	0.01994	0.9973	420531	34.4515	4.15e-05	2
LDL cholesterol, mg/dL	rs1689801	1	182165484	A	G	0.322	0.0147935	0.00174819	2.62e-17	841811	A	G	0.005338	0.3328	0.02061	0.7956	420531	71.6117	8.51e-05	2
LDL cholesterol, mg/dL	rs16967478	16	15864284	A	G	0.157	-0.0122303	0.0022397	4.74e-08	841814	A	G	-0.0335	0.1655	0.02619	0.2007	420531	29.8203	3.54e-05	2
LDL cholesterol, mg/dL	rs16988435	21	33058571	T	C	0.0514	0.031968	0.00377587	2.53e-17	842626	T	C	-0.02241	0.04474	0.04719	0.6348	420531	71.6807	8.51e-05	2
LDL cholesterol, mg/dL	rs17036094	1	109834940	C	A	0.0114	-0.12078	0.00759848	6.83e-57	839065	C	A	0.04565	0.01246	0.08783	0.6033	420531	252.661	0.000301032	2
LDL cholesterol, mg/dL	rs1712249	2	21385974	T	C	0.249	-0.0716593	0.00189505	1e-200	840009	T	C	0.01905	0.2463	0.02255	0.3982	420531	913.763	0.00108662	2
LDL cholesterol, mg/dL	rs174546	11	61569830	T	C	0.347	-0.0436672	0.00171649	9.15e-143	841824	T	C	0.03195	0.3453	0.02039	0.117	420531	647.185	0.0007682	2
LDL cholesterol, mg/dL	rs17526980	8	28950309	T	C	0.0298	0.0295658	0.00473706	4.34e-10	841736	T	C	0.05415	0.03985	0.0494	0.2731	420531	38.9536	4.63e-05	2
LDL cholesterol, mg/dL	rs17532301	13	41609047	A	G	0.0679	-0.0181759	0.00327396	2.83e-08	842595	A	G	-0.03991	0.07473	0.03703	0.2812	420531	30.8207	3.66e-05	2
LDL cholesterol, mg/dL	rs17580	14	94847262	A	T	0.034	0.053693	0.00450117	8.39e-33	834345	A	T	0.04087	0.04857	0.04516	0.3655	420531	142.293	0.000170516	2
LDL cholesterol, mg/dL	rs17586023	4	100272950	G	A	0.113	0.015989	0.00261841	1.02e-09	842631	G	A	0.004957	0.09762	0.03273	0.8796	420531	37.2863	4.42e-05	2
LDL cholesterol, mg/dL	rs17617028	4	106064683	A	G	0.223	0.0145829	0.00195446	8.56e-14	842621	A	G	-0.01411	0.2034	0.02416	0.5592	420531	55.6727	6.61e-05	2
LDL cholesterol, mg/dL	rs17647249	17	65195226	T	C	0.499	0.0133764	0.00168619	2.14e-15	829373	T	C	-0.01515	0.4789	0.01943	0.4356	420531	62.9317	7.59e-05	2
LDL cholesterol, mg/dL	rs17665178	6	52435243	G	C	0.304	-0.0182802	0.00184964	4.93e-23	827906	G	C	-0.03035	0.2963	0.02163	0.1607	420531	97.675	0.000117965	2
LDL cholesterol, mg/dL	rs17776811	14	90066451	A	C	0.403	0.0105738	0.00166984	2.42e-10	836904	A	C	-0.01231	0.3849	0.01996	0.5372	420531	40.0943	4.79e-05	2
LDL cholesterol, mg/dL	rs1800961	20	43042364	T	C	0.0348	-0.0490589	0.00448928	8.47e-28	839092	T	C	-0.02706	0.03139	0.05546	0.6257	420531	119.421	0.000142302	2
LDL cholesterol, mg/dL	rs1801689	17	64210580	C	A	0.0243	0.0945135	0.00516851	1.06e-74	836051	C	A	-0.07493	0.02989	0.05693	0.1881	420531	334.396	0.000399812	2
LDL cholesterol, mg/dL	rs1870140	10	82246749	A	G	0.159	-0.0127029	0.00226784	2.13e-08	837338	A	G	-0.02054	0.1545	0.02695	0.446	420531	31.3723	3.75e-05	2
LDL cholesterol, mg/dL	rs1883711	20	39179822	C	G	0.0322	0.127743	0.00498287	5.99e-145	834996	C	G	0.03032	0.03124	0.05736	0.597	420531	657.227	0.000786485	2
LDL cholesterol, mg/dL	rs189527671	2	202945407	A	G	0.0228	0.0389224	0.00650123	2.14e-09	679271	A	G	-0.01228	0.03051	0.05887	0.8347	420531	35.8419	5.28e-05	2
LDL cholesterol, mg/dL	rs2068888	10	94839642	A	G	0.452	-0.0153684	0.00164813	1.11e-20	831567	A	G	0.00481	0.4492	0.01949	0.8051	420531	86.9553	0.000104557	2
LDL cholesterol, mg/dL	rs2072560	11	116661826	T	C	0.0647	0.0441939	0.00331081	1.21e-40	839194	T	C	-0.03084	0.0582	0.04149	0.4573	420531	178.18	0.000212278	2
LDL cholesterol, mg/dL	rs207637	13	33085469	G	T	0.385	0.0106714	0.00169526	3.08e-10	832806	G	T	0.005357	0.3866	0.01992	0.788	420531	39.6232	4.76e-05	2
LDL cholesterol, mg/dL	rs2085723	4	151206057	G	T	0.342	-0.0105437	0.00172512	9.85e-10	842617	G	T	0.02033	0.3695	0.02008	0.3114	420531	37.3544	4.43e-05	2
LDL cholesterol, mg/dL	rs2112653	5	74562564	C	T	0.441	0.0630539	0.001721	1e-200	828375	C	T	0.01997	0.4288	0.01973	0.3116	420531	913.763	0.00110187	2
LDL cholesterol, mg/dL	rs2125345	17	73782191	C	T	0.291	-0.017998	0.0018019	1.71e-23	841762	C	T	0.03756	0.2939	0.02132	0.07814	420531	99.7719	0.000118514	2
LDL cholesterol, mg/dL	rs2247139	12	122380274	A	G	0.136	0.014154	0.00238946	3.15e-09	841815	A	G	0.03603	0.124	0.02944	0.221	420531	35.0888	4.17e-05	2
LDL cholesterol, mg/dL	rs2251024	12	51103633	T	C	0.339	-0.0169979	0.00174984	2.63e-22	837139	T	C	-0.01426	0.3455	0.02041	0.4847	420531	94.3604	0.000112705	2
LDL cholesterol, mg/dL	rs2295027	20	47582884	A	G	0.321	0.0119467	0.00181696	4.86e-11	831966	A	G	0.02794	0.3231	0.02075	0.178	420531	43.2328	5.2e-05	2
LDL cholesterol, mg/dL	rs2296288	1	183072590	T	C	0.442	-0.0111913	0.00166042	1.58e-11	841797	T	C	-0.0221	0.4254	0.01964	0.2605	420531	45.4324	5.4e-05	2
LDL cholesterol, mg/dL	rs2297400	9	107599481	C	T	0.125	0.0156217	0.00252459	6.1e-10	842012	C	T	-0.02741	0.1273	0.02917	0.3474	420531	38.2892	4.55e-05	2
LDL cholesterol, mg/dL	rs2302434	7	75630183	T	C	0.177	0.0121599	0.00216649	1.99e-08	842586	T	C	-0.01314	0.166	0.02606	0.6141	420531	31.5043	3.74e-05	2
LDL cholesterol, mg/dL	rs235343	21	46249752	A	C	0.436	-0.00934911	0.00169039	3.19e-08	827099	A	C	-0.03586	0.4299	0.01963	0.06773	420531	30.5884	3.7e-05	2
LDL cholesterol, mg/dL	rs240762	6	100985574	C	T	0.406	0.0130764	0.00170102	1.5e-14	828573	C	T	-0.05417	0.4306	0.0196	0.005722	420531	59.0982	7.13e-05	2
LDL cholesterol, mg/dL	rs241056	5	176528106	A	G	0.256	-0.0112623	0.00193135	5.5e-09	829084	A	G	0.02235	0.246	0.02261	0.3228	420531	34.004	4.1e-05	2
LDL cholesterol, mg/dL	rs2465956	2	109065004	C	T	0.195	0.0193021	0.00208998	2.57e-20	842627	C	T	-0.01018	0.1909	0.02467	0.6798	420531	85.2951	0.000101215	2
LDL cholesterol, mg/dL	rs2469204	15	77256130	G	T	0.379	-0.00949999	0.00173384	4.27e-08	838211	G	T	-0.02481	0.3732	0.02002	0.2152	420531	30.0228	3.58e-05	2
LDL cholesterol, mg/dL	rs247617	16	56990716	A	C	0.319	-0.0345992	0.00174742	2.97e-87	841805	A	C	-0.01402	0.3243	0.02074	0.499	420531	392.045	0.000465503	2
LDL cholesterol, mg/dL	rs2519093	9	136141870	T	C	0.189	0.0734736	0.00205785	1e-200	841807	T	C	-0.02167	0.1854	0.02509	0.3878	420531	913.763	0.0010843	2
LDL cholesterol, mg/dL	rs2617801	19	49116076	C	G	0.393	0.0189889	0.00177703	1.19e-26	819958	C	G	-0.01109	0.4173	0.01974	0.5742	420531	114.18	0.000139232	2
LDL cholesterol, mg/dL	rs2618566	20	17844684	G	T	0.339	0.0403986	0.00180626	8.46e-111	790363	G	T	-0.01249	0.3388	0.0205	0.5424	420531	500.233	0.000632516	2
LDL cholesterol, mg/dL	rs2642438	1	220970028	A	G	0.293	-0.0254484	0.00180491	3.82e-45	829403	A	G	-0.02249	0.2971	0.0212	0.2887	420531	198.798	0.000239632	2
LDL cholesterol, mg/dL	rs2665404	17	57875396	C	T	0.459	-0.01086	0.00166224	6.43e-11	828554	C	T	-0.01289	0.4494	0.01944	0.5074	420531	42.6851	5.15e-05	2
LDL cholesterol, mg/dL	rs267733	1	150958836	G	A	0.153	-0.0193103	0.00225432	1.07e-17	841666	G	A	0.1265	0.1612	0.02641	1.68e-06	420531	73.379	8.72e-05	2
LDL cholesterol, mg/dL	rs2737252	8	116663898	A	G	0.276	-0.0220378	0.00182553	1.48e-33	842630	A	G	-0.004422	0.284	0.02155	0.8374	420531	145.74	0.000172929	2
LDL cholesterol, mg/dL	rs2738445	19	11227070	C	T	0.43	-0.0529756	0.00166568	1e-200	825448	C	T	0.009259	0.4155	0.01971	0.6385	420531	913.763	0.00110577	2
LDL cholesterol, mg/dL	rs2740488	9	107661742	C	A	0.26	-0.0212446	0.0018702	6.65e-30	842019	C	A	0.005634	0.2647	0.02199	0.7978	420531	129.039	0.000153226	2
LDL cholesterol, mg/dL	rs2792751	10	113940329	T	C	0.285	0.0232414	0.00179441	2.29e-38	841824	T	C	0.009222	0.2739	0.02177	0.6718	420531	167.754	0.000199235	2
LDL cholesterol, mg/dL	rs28375625	15	49742494	A	C	0.459	-0.00929419	0.00166407	2.33e-08	830211	A	C	0.03529	0.4657	0.01949	0.07019	420531	31.1981	3.76e-05	2
LDL cholesterol, mg/dL	rs28497720	4	100487370	T	C	0.25	-0.0181272	0.00188483	6.75e-22	842631	T	C	-0.0002306	0.2532	0.02232	0.9918	420531	92.4949	0.000109757	2
LDL cholesterol, mg/dL	rs28498684	9	16900695	A	G	0.41	0.0125232	0.00167091	6.64e-14	830210	A	G	-0.0289	0.3813	0.02001	0.1487	420531	56.172	6.77e-05	2
LDL cholesterol, mg/dL	rs28615248	8	55451193	C	T	0.195	0.0245532	0.00207701	3.03e-32	841773	C	T	-0.0374	0.1976	0.02447	0.1263	420531	139.743	0.000165983	2
LDL cholesterol, mg/dL	rs28811342	17	18125845	C	T	0.2	0.0126134	0.00205471	8.32e-10	841811	C	T	0.01746	0.1899	0.02479	0.4812	420531	37.6836	4.48e-05	2
LDL cholesterol, mg/dL	rs28929474	14	94844947	T	C	0.0169	0.0652865	0.00625319	1.62e-25	840837	T	C	-0.1187	0.02023	0.06921	0.08619	420531	109.003	0.00012962	2
LDL cholesterol, mg/dL	rs2911971	8	6607634	C	G	0.374	-0.0115058	0.00171702	2.07e-11	830142	C	G	0.03536	0.379	0.02006	0.07791	420531	44.9034	5.41e-05	2
LDL cholesterol, mg/dL	rs2954017	8	126476873	T	C	0.472	0.050553	0.00165555	1e-200	832014	T	C	-0.007493	0.4795	0.01942	0.6996	420531	913.763	0.00109705	2
LDL cholesterol, mg/dL	rs2970902	2	88429183	C	G	0.344	0.011941	0.00173745	6.3e-12	842607	C	G	0.01447	0.3374	0.02065	0.4835	420531	47.2339	5.61e-05	2
LDL cholesterol, mg/dL	rs3010277	5	72014400	G	A	0.21	-0.0173033	0.00200805	6.88e-18	842590	G	A	-0.007522	0.2089	0.02385	0.7525	420531	74.2507	8.81e-05	2
LDL cholesterol, mg/dL	rs3184504	12	111884608	T	C	0.468	-0.0252589	0.00164729	4.56e-53	841824	T	C	-0.02615	0.4823	0.0194	0.1776	420531	235.119	0.00027922	2
LDL cholesterol, mg/dL	rs34019521	12	618790	C	G	0.252	0.0185098	0.00194149	1.52e-21	825347	C	G	-0.02044	0.2614	0.02214	0.3558	420531	90.8885	0.00011011	2
LDL cholesterol, mg/dL	rs342467	4	88052219	T	C	0.401	-0.00963374	0.00167446	8.75e-09	842570	T	C	0.0179	0.394	0.01986	0.3675	420531	33.1009	3.93e-05	2
LDL cholesterol, mg/dL	rs34503352	19	58651296	A	G	0.161	-0.0286724	0.00225316	4.27e-37	842632	A	G	0.02268	0.1504	0.02721	0.4046	420531	161.937	0.000192144	2
LDL cholesterol, mg/dL	rs34707604	4	69491456	C	T	0.242	0.0300612	0.00232653	3.42e-38	741286	C	T	0.04369	0.2601	0.02333	0.06117	420531	166.956	0.000225175	2
LDL cholesterol, mg/dL	rs34927723	7	21422925	T	C	0.157	-0.0135139	0.00228019	3.09e-09	841812	T	C	-0.02499	0.156	0.02689	0.3526	420531	35.1263	4.17e-05	2
LDL cholesterol, mg/dL	rs35046559	20	62344480	G	A	0.246	0.0120592	0.00191537	3.05e-10	839788	G	A	0.03946	0.2513	0.02231	0.07689	420531	39.6423	4.72e-05	2
LDL cholesterol, mg/dL	rs35313547	19	58352806	C	T	0.158	-0.0146065	0.00223071	5.83e-11	842540	C	T	0.01152	0.154	0.02691	0.6686	420531	42.8767	5.09e-05	2
LDL cholesterol, mg/dL	rs360804	2	62939397	A	G	0.316	-0.0220517	0.00177875	2.7e-35	841788	A	G	-0.03238	0.3042	0.02114	0.1257	420531	153.695	0.000182549	2
LDL cholesterol, mg/dL	rs368280	8	81379656	A	C	0.253	0.0110916	0.00189077	4.46e-09	842633	A	C	-0.03087	0.2553	0.02226	0.1655	420531	34.4118	4.08e-05	2
LDL cholesterol, mg/dL	rs3732359	3	119536429	G	A	0.236	0.0139251	0.00192224	4.35e-13	840017	G	A	0.02515	0.2173	0.02355	0.2854	420531	52.4784	6.25e-05	2
LDL cholesterol, mg/dL	rs3738622	1	235110859	T	G	0.203	-0.0164304	0.00209008	3.81e-15	798096	T	G	-0.005626	0.2122	0.02372	0.8125	420531	61.7957	7.74e-05	2
LDL cholesterol, mg/dL	rs3745686	19	11564993	A	G	0.0421	-0.0301949	0.004256	1.3e-12	829936	A	G	-0.06983	0.04176	0.04919	0.1557	420531	50.3292	6.06e-05	2
LDL cholesterol, mg/dL	rs3747207	22	44324855	A	G	0.226	-0.013948	0.0019572	1.03e-12	841712	A	G	0.001403	0.2145	0.02365	0.9527	420531	50.7861	6.03e-05	2
LDL cholesterol, mg/dL	rs375972689	19	45360488	G	T	0.0124	0.182133	0.00801838	3.23e-114	806088	G	T	-0.1191	0.01085	0.09457	0.2081	420531	515.943	0.00063965	2
LDL cholesterol, mg/dL	rs3780181	9	2640759	G	A	0.0708	-0.0347918	0.00324511	8.09e-27	842546	G	A	-0.01093	0.06707	0.03901	0.7793	420531	114.945	0.000136408	2
LDL cholesterol, mg/dL	rs3820897	2	3642361	T	C	0.198	0.0160617	0.00206453	7.26e-15	826221	T	C	0.01564	0.1797	0.02549	0.5395	420531	60.5264	7.33e-05	2
LDL cholesterol, mg/dL	rs4075673	2	21150787	T	C	0.442	0.058933	0.00165753	1e-200	842323	T	C	-0.02375	0.4672	0.0195	0.2231	420531	913.763	0.00108364	2
LDL cholesterol, mg/dL	rs41279736	1	110043057	G	A	0.0287	0.0317272	0.00559031	1.38e-08	820970	G	A	-0.03231	0.03147	0.05817	0.5786	420531	32.2153	3.92e-05	2
LDL cholesterol, mg/dL	rs414850	21	40543337	C	A	0.411	-0.0116462	0.00170253	7.89e-12	837490	C	A	-0.01618	0.4365	0.01957	0.4085	420531	46.7929	5.59e-05	2
LDL cholesterol, mg/dL	rs42122	7	72841823	A	G	0.161	0.0148516	0.00228058	7.41e-11	842527	A	G	-0.03755	0.1741	0.02571	0.1441	420531	42.4076	5.03e-05	2
LDL cholesterol, mg/dL	rs4234798	4	7219933	T	G	0.393	-0.0099461	0.00167231	2.72e-09	836904	T	G	-0.01959	0.3841	0.01993	0.3256	420531	35.3747	4.23e-05	2
LDL cholesterol, mg/dL	rs4239702	20	44749251	T	C	0.282	-0.010985	0.00180945	1.27e-09	837412	T	C	0.01052	0.2756	0.02175	0.6288	420531	36.8588	4.4e-05	2
LDL cholesterol, mg/dL	rs438568	20	12958687	A	G	0.392	-0.0132502	0.00167775	2.84e-15	838288	A	G	-0.007111	0.3932	0.01988	0.7206	420531	62.3743	7.44e-05	2
LDL cholesterol, mg/dL	rs4390169	1	155106054	A	G	0.487	0.0125567	0.00163311	1.48e-14	841825	A	G	0.01992	0.4803	0.01939	0.3041	420531	59.1246	7.02e-05	2
LDL cholesterol, mg/dL	rs4465	22	35708790	C	T	0.358	0.0144045	0.00172435	6.62e-17	829354	C	T	0.02937	0.345	0.02041	0.1502	420531	69.783	8.41e-05	2
LDL cholesterol, mg/dL	rs45505501	11	118405305	A	G	0.137	0.0184133	0.0024269	3.27e-14	841793	A	G	0.001405	0.1295	0.02909	0.9615	420531	57.565	6.84e-05	2
[truncated: 1,713 more rows]

## Sheet: Table S6 FinnGen MR
Table S6. The results of TSMR analyses in the discovery stage using the summary-level data from FinnGen Consortium (including details of instrumental variables, MR estimates, heterogeneity analyses, sensitivity analyses, and pleiotropy analyses)
[truncated: 49 more rows]

[truncated: 3 more sheets: Table S7 PanUKB MR, Table S8 Bidirectional SNP, Table S9 Bidirectional MR]
